# Supplementary material for: Characterizing the activity of abundant, diverse and active CRISPR-Cas systems in lactobacilli
Source: Sci Rep. 2018 Aug 1;8:11544. doi: 10.1038/s41598-018-29746-3 (PMC6070500; doi:10.1038/s41598-018-29746-3)
Supplement: Supplementary file 2 — CRISPR-Cas systems in lactobacilli [file 41598_2018_29746_MOESM2_ESM.csv]

	Genus species strain	organism	Number of CRISPRs	Total Cas Prots	Total non V-U Prots	Genes present	System type	system subtype	multiple systems	cas1 missing	missing signature prot	missing RSAs	GCA Num	strain	reference status	species	None	CRISPR	TypeI	TypeII	TypeIII	TypeIV	TypeV	TypeVI	VU
0	Lactobacillus salivarius UCC118	GCA_000008925	1	7	5	c2c9|cas1|cas2|cas9|csn2	TypeII|TypeV-U	TypeII-A|TypeVU-4	2	0	0	not all loci have repeats	GCA_000008925.1	strain=UCC118	reference genome	salivarius		1		1					1
1	Lactobacillus fermentum IFO 3956	GCA_000010145	3	19	15	DEDDh|cse2gr11|c2c9|cas1|cas2|cas3|cas4|cas5|cas6|cas7|cas8c|cas8e	TypeI|TypeV-U	TypeI-C|TypeI-E|TypeVU-4	2	0	0	not all loci have cas genes	GCA_000010145.1	strain=IFO 3956	representative genome	fermentum		1	1						1
2	Lactobacillus rhamnosus GG	GCA_000011045	1	4	4	cas1|cas2|cas9|csn2	TypeII	TypeII-A	1	0	0		GCA_000011045.1	strain=ATCC 53103	na	rhamnosus		1		1
3	Lactobacillus acidophilus NCFM	GCA_000011985	1	1	0	c2c9	TypeV-U	TypeVU-4	1	missing cas1	0		GCA_000011985.1	strain=NCFM	reference genome	acidophilus		1							1
4	Lactobacillus delbrueckii subsp. bulgaricus ATCC BAA-365	GCA_000014405	1	8	8	cse2gr11|cas1|cas2|cas3|cas5|cas6|cas7|cas8e	TypeI	TypeI-E	1	0	0		GCA_000014405.1	strain=ATCC BAA-365	na	delbrueckii		1	1
5	Lactobacillus brevis ATCC 367	GCA_000014465	3	1	1	DEDDh	0	0	0	missing cas1	missing signature protein		GCA_000014465.1	strain=ATCC 367	representative genome	brevis	1	1
6	Lactobacillus paracasei ATCC 334	GCA_000014525	1	9	9	DEDDh|cse2gr11|cas1|cas2|cas3|cas5|cas6|cas7|cas8e	TypeI	TypeI-E	1	0	0		GCA_000014525.1	strain=ATCC 334	reference genome	paracasei		1	1
7	Lactobacillus helveticus DPC 4571	GCA_000015385	1	21	6	c2c9|cas1|cas3|cas4|cas5|cas7|cas8c	TypeI|TypeV-U	TypeI-C|TypeVU-4	2	0	0	not all loci have repeats	GCA_000015385.1	strain=DPC 4571	na	helveticus		1	1						1
8	Lactobacillus casei str. Zhang	GCA_000019245	1	5	5	DEDDh|cas1|cas2|cas9|csn2	TypeII	TypeII-A	1	0	0		GCA_000019245.3	strain=Zhang	na	casei		1		1
9	Lactobacillus casei BL23	GCA_000026485	1	5	5	DEDDh|cas1|cas2|cas9|csn2	TypeII	TypeII-A	1	0	0		GCA_000026485.1	strain=BL23	na	casei		1		1
10	Lactobacillus rhamnosus GG	GCA_000026505	1	4	4	cas1|cas2|cas9|csn2	TypeII	TypeII-A	1	0	0		GCA_000026505.1	strain=GG (ATCC 53103)	representative genome	rhamnosus		1		1
11	Lactobacillus delbrueckii subsp. bulgaricus ATCC 11842 = JCM 1002	GCA_000056065	1	8	8	cse2gr11|cas1|cas2|cas3|cas5|cas6|cas7|cas8e	TypeI	TypeI-E	1	0	0		GCA_000056065.1	strain=ATCC 11842	representative genome	delbrueckii		1	1
12	Lactobacillus crispatus ST1	GCA_000091765	3	8	8	cse2gr11|cas1|cas2|cas3|cas5|cas6|cas7|cas8e	TypeI	TypeI-E	1	0	0	not all loci have cas genes	GCA_000091765.1	strain=ST1	representative genome	crispatus		1	1
13	Lactobacillus salivarius CECT 5713	GCA_000143435	1	7	5	c2c9|cas1|cas9|csn2	TypeII|TypeV-U	TypeII-A|TypeVU-4	2	0	0	not all loci have repeats	GCA_000143435.1	strain=CECT 5713	na	salivarius		1		1					1
14	Lactobacillus gasseri JV-V03	GCA_000143645	1	4	4	cas1|cas2|cas9|csn2	TypeII	TypeII-A	1	0	0		GCA_000143645.1	strain=JV-V03	na	gasseri		1		1
15	Lactobacillus iners LactinV 11V1-d	GCA_000149065	1	3	3	cas1|cas2|cas9	TypeII	TypeII-C	1	0	0		GCA_000149065.2	strain=LactinV 11V1-d	na	iners		1		1
16	Lactobacillus iners LactinV 09V1-c	GCA_000149085	1	3	3	cas1|cas2|cas9	TypeII	TypeII-C	1	0	0		GCA_000149085.2	strain=LactinV 09V1-c	na	iners		1		1
17	Lactobacillus iners LactinV 01V1-a	GCA_000149125	1	8	8	cse2gr11|cas1|cas2|cas3|cas5|cas6|cas7|cas8e	TypeI	TypeI-E	1	0	0		GCA_000149125.2	strain=LactinV 01V1-a	na	iners		1	1
18	Lactobacillus iners SPIN 2503V10-D	GCA_000149145	1	3	3	cas1|cas2|cas9	TypeII	TypeII-C	1	0	0		GCA_000149145.2	strain=SPIN 2503V10-D	na	iners		1		1
19	Lactobacillus paracasei subsp. paracasei 8700:2	GCA_000155515	1	5	5	DEDDh|cas1|cas2|cas9|csn2	TypeII	TypeII-A	1	0	0		GCA_000155515.2	strain=8700:2	na	paracasei		1		1
20	Lactobacillus jensenii 1153	GCA_000155915	1	3	3	cas1|cas2|cas9	TypeII	TypeII-C	1	0	0		GCA_000155915.2	strain=1153	na	jensenii		1		1
21	Lactobacillus brevis subsp. gravesensis ATCC 27305	GCA_000159175	1	6	4	c2c9|cas1|cas2|cas9|csn2	TypeII|TypeV-U	TypeII-A|TypeVU-4	2	0	0	not all loci have repeats	GCA_000159175.1	strain=ATCC 27305	na	brevis		1		1					1
22	Lactobacillus buchneri ATCC 11577	GCA_000159195	2	6	4	c2c9|cas1|cas2|cas9|csn2	TypeII|TypeV-U	TypeII-A|TypeVU-4	2	0	0		GCA_000159195.1	strain=ATCC 11577	na	buchneri		1		1					1
23	Lactobacillus fermentum ATCC 14931	GCA_000159215	1	7	5	DEDDh|c2c9|cas1|cas2|cas9|csn2	TypeII|TypeV-U	TypeII-A|TypeVU-4	2	0	0	not all loci have repeats	GCA_000159215.1	strain=ATCC 14931	na	fermentum		1		1					1
24	Lactobacillus hilgardii DSM 20176 = ATCC 8290	GCA_000159315	1	3	0	c2c9	TypeV-U	TypeVU-4	1	missing cas1	0		GCA_000159315.1	strain=ATCC 8290	representative genome	hilgardii		1							1
25	Lactobacillus jensenii JV-V16	GCA_000159335	1	3	3	cas1|cas2|cas9	TypeII	TypeII-C	1	0	0		GCA_000159335.1	strain=JV-V16	na	jensenii		1		1
26	Lactobacillus ruminis ATCC 25644	GCA_000159375	3	10	3	c2c9|cas1|cas2|cas9	TypeII|TypeV-U	TypeII-C|TypeVU-4	2	0	0	not all loci have cas genes	GCA_000159375.2	strain=ATCC 25644	na	ruminis		1		1					1
27	Lactobacillus salivarius DSM 20555 = ATCC 11741	GCA_000159395	1	10	9	c2c9|cas1|cas10|cas2|cas6|csm2|csm3|csm4|csm5|csm6	TypeIII|TypeV-U	TypeIII-A|TypeVU-4	2	0	0	not all loci have repeats	GCA_000159395.1	strain=ATCC 11741	na	salivarius		1			1				1
28	Lactobacillus acidophilus ATCC 4796	GCA_000159715	2	1	0	c2c9	TypeV-U	TypeVU-4	1	missing cas1	0	not all loci have cas genes	GCA_000159715.1	strain=ATCC 4796	na	acidophilus		1							1
29	Lactobacillus crispatus JV-V01	GCA_000160515	1	5	5	cas1|cas2|cas9|csn2	TypeII	TypeII-A	1	0	0		GCA_000160515.1	strain=JV-V01	na	crispatus		1		1
30	Lactobacillus antri DSM 16041	GCA_000160835	1	8	8	cse2gr11|cas1|cas2|cas3|cas5|cas6|cas7|cas8e	TypeI	TypeI-E	1	0	0		GCA_000160835.1	strain=DSM 16041	representative genome	antri		1	1
31	Lactobacillus helveticus DSM 20075 = CGMCC 1.1877	GCA_000160855	1	12	12	cas1|cas2|cas3|cas4|cas5|cas6|cas7	TypeI	0	1	0	0		GCA_000160855.1	strain=DSM 20075	na	helveticus		1	1
32	Lactobacillus jensenii 27-2-CHN	GCA_000161895	1	3	3	cas1|cas2|cas9	TypeII	TypeII-C	1	0	0		GCA_000161895.2	strain=27-2-CHN	na	jensenii		1		1
33	Lactobacillus crispatus MV-1A-US	GCA_000161915	1	5	5	cas1|cas2|cas9|csn2	TypeII	TypeII-A	1	0	0		GCA_000161915.2	strain=MV-1A-US	na	crispatus		1		1
34	Lactobacillus crispatus 125-2-CHN	GCA_000162255	1	0	0	0	0	0	0	0	0		GCA_000162255.1	strain=125-2-CHN	na	crispatus	1	1
35	Lactobacillus crispatus MV-3A-US	GCA_000162315	1	5	5	cas1|cas2|cas9|csn2	TypeII	TypeII-A	1	0	0		GCA_000162315.1	strain=MV-3A-US	na	crispatus		1		1
36	Lactobacillus jensenii SJ-7A-US	GCA_000162335	1	3	3	cas1|cas2|cas9	TypeII	TypeII-C	1	0	0		GCA_000162335.1	strain=SJ-7A-US	na	jensenii		1		1
37	Lactobacillus fermentum 28-3-CHN	GCA_000162395	1	6	5	DEDDh|c2c9|cas1|cas2|cas9|csn2	TypeII|TypeV-U	TypeII-A|TypeVU-4	2	0	0	not all loci have repeats	GCA_000162395.1	strain=28-3-CHN	na	fermentum		1		1					1
38	Lactobacillus jensenii 115-3-CHN	GCA_000162435	1	3	3	cas1|cas2|cas9	TypeII	TypeII-C	1	0	0		GCA_000162435.1	strain=115-3-CHN	na	jensenii		1		1
39	Lactobacillus helveticus R0052	GCA_000165775	1	22	7	c2c9|cas1|cas2|cas3|cas4|cas5|cas7|cas8c	TypeI|TypeV-U	TypeI-C|TypeVU-4	2	0	0	not all loci have repeats	GCA_000165775.3	strain=R0052	na	helveticus		1	1						1
40	Lactobacillus crispatus CTV-05	GCA_000165885	1	4	4	cas1|cas2|cas9|csn2	TypeII	TypeII-A	1	0	0		GCA_000165885.1	strain=CTV-05	na	crispatus		1		1
41	Lactobacillus rhamnosus HN001	GCA_000173255	1	4	4	cas1|cas2|cas9|csn2	TypeII	TypeII-A	1	0	0		GCA_000173255.2	strain=HN001	na	rhamnosus		1		1
42	Lactobacillus jensenii 269-3	GCA_000175035	2	3	3	cas1|cas2|cas9	TypeII	TypeII-C	1	0	0	not all loci have cas genes	GCA_000175035.1	strain=269-3	na	jensenii		1		1
43	Lactobacillus crispatus SJ-3C-US	GCA_000176975	1	6	6	cas1|cas2|cas9|csn2	TypeII	TypeII-A	1	0	0		GCA_000176975.2	strain=SJ-3C-US	na	crispatus		1		1
44	Lactobacillus crispatus 214-1	GCA_000177575	1	4	4	cas1|cas2|cas9|csn2	TypeII	TypeII-A	1	0	0		GCA_000177575.1	strain=214-1	na	crispatus		1		1
45	Lactobacillus delbrueckii subsp. bulgaricus PB2003/044-T3-4	GCA_000179375	4	8	8	cse2gr11|cas1|cas2|cas3|cas5|cas6|cas7|cas8e	TypeI	TypeI-E	1	0	0	not all loci have cas genes	GCA_000179375.1	strain=PB2003/044-T3-4	na	delbrueckii		1	1
46	Lactobacillus salivarius ACS-116-V-Col5a	GCA_000179475	3	10	9	c2c9|cas1|cas2|cas9|csm3|csm4|csm5|csn2	TypeII|TypeV-U	TypeII-A|TypeVU-4	2	0	0	not all loci have cas genes	GCA_000179475.1	strain=ACS-116-V-Col5a	na	salivarius		1		1					1
47	Lactobacillus iners LEAF 2053A-b	GCA_000179935	1	8	8	cse2gr11|cas1|cas2|cas3|cas5|cas6|cas7|cas8e	TypeI	TypeI-E	1	0	0		GCA_000179935.1	strain=LEAF 2053A-b	na	iners		1	1
48	Lactobacillus iners LEAF 2052A-d	GCA_000179955	2	8	8	cse2gr11|cas1|cas2|cas3|cas5|cas6|cas7|cas8e	TypeI	TypeI-E	1	0	0	not all loci have cas genes	GCA_000179955.1	strain=LEAF 2052A-d	na	iners		1	1
49	Lactobacillus iners LEAF 3008A-a	GCA_000179995	1	8	8	cse2gr11|cas1|cas2|cas3|cas5|cas6|cas7|cas8e	TypeI	TypeI-E	1	0	0		GCA_000179995.1	strain=LEAF 3008A-a	na	iners		1	1
50	Lactobacillus oris PB013-T2-3	GCA_000180015	2	8	8	cse2gr11|cas1|cas2|cas3|cas5|cas6|cas7|cas8e	TypeI	TypeI-E	1	0	0	not all loci have cas genes	GCA_000180015.1	strain=PB013-T2-3	na	oris		1	1
51	Lactobacillus delbrueckii subsp. bulgaricus ND02	GCA_000182835	1	8	8	cse2gr11|cas1|cas2|cas3|cas5|cas6|cas7|cas8e	TypeI	TypeI-E	1	0	0		GCA_000182835.1	strain=ND02	na	delbrueckii		1	1
52	Lactobacillus helveticus H10	GCA_000189515	1	29	7	c2c9|cas1|cas2|cas3|cas4|cas5|cas7|cas8c	TypeI|TypeV-U	TypeI-C|TypeVU-4	2	0	0	not all loci have repeats	GCA_000189515.1	strain=H10	na	helveticus		1	1						1
53	Lactobacillus delbrueckii subsp. bulgaricus 2038	GCA_000191165	1	4	4	cas1|cas9	TypeII	TypeII-C	1	0	0		GCA_000191165.1	strain=2038	na	delbrueckii		1		1
54	Lactobacillus delbrueckii subsp. lactis DSM 20072	GCA_000192165	1	8	7	c2c9|cas1|cas2|cas3|cas4|cas5|cas7|cas8c	TypeI|TypeV-U	TypeI-C|TypeVU-4	2	0	0	not all loci have repeats	GCA_000192165.1	strain=DSM 20072	na	delbrueckii		1	1						1
55	Lactobacillus amylovorus GRL1118	GCA_000194115	3	8	8	cse2gr11|cas1|cas2|cas3|cas5|cas6|cas7|cas8e	TypeI	TypeI-E	1	0	0	not all loci have cas genes	GCA_000194115.1	strain=GRL1118	na	amylovorus		1	1						1
56	Lactobacillus casei BD-II	GCA_000194765	1	5	5	DEDDh|cas1|cas2|cas9|csn2	TypeII	TypeII-A	1	0	0		GCA_000194765.1	strain=BD-II	na	casei		1		1
57	Lactobacillus casei LC2W	GCA_000194785	1	5	5	DEDDh|cas1|cas2|cas9|csn2	TypeII	TypeII-A	1	0	0		GCA_000194785.1	strain=LC2W	na	casei		1		1
58	Lactobacillus iners SPIN 1401G	GCA_000204435	1	8	8	cse2gr11|cas1|cas2|cas3|cas5|cas6|cas7|cas8e	TypeI	TypeI-E	1	0	0		GCA_000204435.2	strain=SPIN 1401G	na	iners		1	1
59	Lactobacillus johnsonii DPC 6026	GCA_000204985	1	4	3	c2c9|cas1|cas9|csn2	TypeII|TypeV-U	TypeII-A|TypeVU-4	2	0	0	not all loci have repeats	GCA_000204985.1	strain=DPC 6026	na	johnsonii		1		1					1
60	Lactobacillus fermentum CECT 5716	GCA_000210515	3	13	9	c2c9|cas1|cas3|cas5|cas7|cas8c|cas8e	TypeI|TypeV-U	TypeI-C|TypeI-E|TypeVU-4	2	0	0	not all loci have cas genes	GCA_000210515.1	strain=CECT 5716	na	fermentum		1	1						1
61	Lactobacillus buchneri NRRL B-30929	GCA_000211375	2	5	5	DEDDh|cas1|cas2|cas9|csn2	TypeII	TypeII-A	1	0	0	not all loci have cas genes	GCA_000211375.1	strain=NRRL B-30929	na	buchneri		1		1
62	Lactobacillus kefiranofaciens ZW3	GCA_000214785	1	2	0	c2c9	TypeV-U	TypeVU-4	1	missing cas1	0		GCA_000214785.1	strain=ZW3	representative genome	kefiranofaciens		1							1
63	Lactobacillus salivarius NIAS840	GCA_000215465	3	15	7	c2c9|cas1|cas10|cas2|csm2|csm3|csm4|csm5	TypeIII|TypeV-U	TypeVU-4	2	0	0	not all loci have cas genes	GCA_000215465.2	strain=NIAS840	na	salivarius		1			1				1
64	Lactobacillus ruminis SPM0211	GCA_000217755	1	13	6	c2c9|cas1|cas3|cas5|cas6|cas7|cas8b	TypeI|TypeV-U	TypeI-B|TypeVU-4	2	0	0	not all loci have repeats	GCA_000217755.2	strain=SPM0211	na	ruminis		1	1						1
65	Lactobacillus oris F0423	GCA_000221505	2	8	8	cse2gr11|cas1|cas2|cas3|cas5|cas6|cas7|cas8e	TypeI	TypeI-E	1	0	0	not all loci have cas genes	GCA_000221505.2	strain=F0423	na	oris		1	1
66	Lactobacillus ruminis ATCC 27782	GCA_000224985	2	20	15	c2c9|cas1|cas10|cas2|cas3|cas4|cas5|cas6|cas7|cas8b|csm2|csm3|csm4|csm5	TypeI|TypeIII|TypeV-U	TypeI-B|TypeVU-4	3	0	0	not all loci have repeats	GCA_000224985.1	strain=ATCC 27782	representative genome	ruminis		1	1		1				1
67	Lactobacillus sanfranciscensis TMW 1.1304	GCA_000225325	2	17	10	cse2gr11|c2c9|cas1|cas2|cas3|cas5|cas6|cas7|cas8e|cas9|csn2	TypeI|TypeII|TypeV-U	TypeI-E|TypeII-A|TypeVU-4	3	0	0	not all loci have repeats	GCA_000225325.1	strain=TMW 1.1304	representative genome	sanfranciscensis		1	1	1					1
68	Lactobacillus ruminis ATCC 25644	GCA_000225845	4	5	3	c2c9|cas1|cas2|cas9	TypeII|TypeV-U	TypeII-C|TypeVU-4	2	0	0	not all loci have cas genes	GCA_000225845.2	strain=ATCC 25644	na	ruminis		1		1					1
69	Lactobacillus sp. 7_1_47FAA	GCA_000227195	1	8	8	cse2gr11|cas1|cas2|cas3|cas5|cas6|cas7|cas8e	TypeI	TypeI-E	1	0	0		GCA_000227195.1	strain=7_1_47FAA	na	sp.		1	1
70	Lactobacillus curvatus CRL 705	GCA_000235705	10	11	11	DEDDh|cse2gr11|cas1|cas2|cas5|cas6|cas7|cas8e|cas9	TypeII	TypeII-C	1	0	0	not all loci have cas genes	GCA_000235705.2	strain=CRL 705	na	curvatus		1
71	Lactobacillus rhamnosus R0011	GCA_000235785	1	4	4	cas1|cas2|cas9|csn2	TypeII	TypeII-A	1	0	0		GCA_000235785.2	strain=R0011	na	rhamnosus		1		1
72	Lactobacillus rhamnosus ATCC 21052	GCA_000235865	1	4	4	cas1|cas2|cas9|csn2	TypeII	TypeII-A	1	0	0		GCA_000235865.1	strain=ATCC 21052	na	rhamnosus		1		1
73	Lactobacillus reuteri ATCC 53608	GCA_000236455	1	1	0	c2c9	TypeV-U	TypeVU-4	1	missing cas1	0		GCA_000236455.2	strain=ATCC 53608	na	reuteri		1							1
74	Lactobacillus kisonensis F0435	GCA_000242275	2	4	0	c2c9	TypeV-U	TypeVU-4	1	missing cas1	0	not all loci have cas genes	GCA_000242275.1	strain=F0435	na	kisonensis		1							1
75	Lactobacillus mucosae LM1	GCA_000248095	4	13	12	DEDDh|cse2gr11|c2c9|cas1|cas2|cas3|cas5|cas6|cas7|cas8e|cas9	TypeI|TypeII|TypeV-U	TypeI-E|TypeII-C|TypeVU-4	3	0	0	not all loci have cas genes	GCA_000248095.3	strain=LM1	representative genome	mucosae		1	1	1					1
76	Lactobacillus salivarius SMXD51	GCA_000260335	1	8	4	c2c9|cas1|cas2|cas9|csn2	TypeII|TypeV-U	TypeII-A|TypeVU-4	2	0	0	not all loci have repeats	GCA_000260335.1	strain=SMXD51	na	salivarius		1		1					1
77	Lactobacillus pentosus KCA1	GCA_000271445	6	13	12	cse2gr11|c2c9|cas1|cas2|cas3|cas5|cas6|cas7|cas8e|cas9|csn2	TypeI|TypeII|TypeV-U	TypeI-E|TypeII-A|TypeVU-4	3	0	0	not all loci have cas genes	GCA_000271445.1	strain=KCA1	na	pentosus		1	1	1					1
78	Lactobacillus coryniformis subsp. coryniformis CECT 5711	GCA_000283115	4	11	11	cse2gr11|cas1|cas3|cas4|cas5|cas6|cas7|cas8c	TypeI	TypeI-C	1	0	0	not all loci have cas genes	GCA_000283115.1	strain=CECT 5711	na	coryniformis		1	1
79	Lactobacillus delbrueckii subsp. bulgaricus CNCM I-1632	GCA_000284695	1	16	16	cse2gr11|cas1|cas10|cas2|cas3|cas5|cas6|cas7|cas8e|csm2|csm3|csm4|csm5	TypeI|TypeIII	TypeI-E	2	0	0	not all loci have repeats	GCA_000284695.1	strain=CNCM I-1632	na	delbrueckii		1	1		1
80	Lactobacillus delbrueckii subsp. bulgaricus CNCM I-1519	GCA_000284715	1	8	8	cse2gr11|cas1|cas2|cas3|cas5|cas6|cas7|cas8e	TypeI	TypeI-E	1	0	0		GCA_000284715.1	strain=CNCM I-1519	na	delbrueckii		1	1
81	Lactobacillus hominis DSM 23910 = CRBIP 24.179	GCA_000296835	1	4	4	cas1|cas2|cas9|csn2	TypeII	TypeII-A	1	0	0		GCA_000296835.1	strain=type strain:CRBIP 24.179	representative genome	hominis		1		1
82	Lactobacillus pasteurii DSM 23907 = CRBIP 24.76	GCA_000297025	1	8	8	cse2gr11|cas1|cas2|cas3|cas5|cas6|cas7|cas8e	TypeI	TypeI-E	1	0	0		GCA_000297025.1	strain=type strain:CRBIP 24.76	representative genome	pasteurii		1	1
83	Lactobacillus buchneri CD034	GCA_000298115	4	13	13	DEDDh|cse2gr11|cas1|cas2|cas3|cas5|cas6|cas7|cas8e|cas9|csn2	TypeI|TypeII	TypeI-E|TypeII-A	2	0	0	not all loci have cas genes	GCA_000298115.2	strain=CD034	representative genome	buchneri		1	1	1
84	Lactobacillus crispatus FB049-03	GCA_000301115	2	5	5	cas1|cas2|cas9|csn2	TypeII	TypeII-A	1	0	0	not all loci have cas genes	GCA_000301115.1	strain=FB049-03	na	crispatus		1		1
85	Lactobacillus crispatus FB077-07	GCA_000301135	1	5	5	cas1|cas2|cas9|csn2	TypeII	TypeII-A	1	0	0		GCA_000301135.1	strain=FB077-07	na	crispatus		1		1
86	Lactobacillus casei 21/1	GCA_000309585	2	5	5	DEDDh|cas1|cas2|cas9|csn2	TypeII	TypeII-A	1	0	0	not all loci have cas genes	GCA_000309585.1	strain=21/1	na	casei		1		1
87	Lactobacillus casei CRF28	GCA_000309645	2	5	5	DEDDh|cas1|cas2|cas9|csn2	TypeII	TypeII-A	1	0	0	not all loci have cas genes	GCA_000309645.1	strain=CRF28	na	casei		1		1
88	Lactobacillus casei M36	GCA_000309665	4	13	13	DEDDh|cse2gr11|cas1|cas2|cas3|cas5|cas6|cas7|cas8e|cas9|csn2	TypeI|TypeII	TypeI-E|TypeII-A	2	0	0	not all loci have cas genes	GCA_000309665.1	strain=M36	na	casei		1	1	1
89	Lactobacillus casei T71499	GCA_000309685	1	5	5	DEDDh|cas1|cas2|cas9|csn2	TypeII	TypeII-A	1	0	0		GCA_000309685.1	strain=T71499	na	casei		1		1
90	Lactobacillus casei UCD174	GCA_000309705	1	5	5	DEDDh|cas1|cas2|cas9|csn2	TypeII	TypeII-A	1	0	0		GCA_000309705.1	strain=UCD174	na	casei		1		1
91	Lactobacillus casei UW1	GCA_000309725	1	5	5	DEDDh|cas1|cas2|cas9|csn2	TypeII	TypeII-A	1	0	0		GCA_000309725.1	strain=UW1	na	casei		1		1
92	Lactobacillus casei Lc-10	GCA_000309765	4	5	5	DEDDh|cas1|cas2|cas9|csn2	TypeII	TypeII-A	1	0	0	not all loci have cas genes	GCA_000309765.1	strain=Lc-10	na	casei		1		1
93	Lactobacillus casei Lpc-37	GCA_000309785	3	9	9	DEDDh|cse2gr11|cas1|cas2|cas3|cas5|cas6|cas7|cas8e	TypeI	TypeI-E	1	0	0	not all loci have cas genes	GCA_000309785.1	strain=Lpc-37	na	casei		1	1
94	Lactobacillus equicursoris 66c	GCA_000312625	4	19	19	cas1|cas10|cas2|cas3|cas4|cas5|cas6|cas7|cas8c|cas9|csm2|csm3|csm4|csm5|csn2	TypeI|TypeII|TypeIII	TypeI-C|TypeII-A|TypeII-B	3	0	0	not all loci have cas genes	GCA_000312625.1	strain=66c	na	equicursoris		1	1	1	1
95	Lactobacillus equicursoris DSM 19284 = JCM 14600 = CIP 110162	GCA_000312645	1	8	8	cse2gr11|cas1|cas2|cas3|cas5|cas6|cas7|cas8e	TypeI	TypeI-E	1	0	0		GCA_000312645.1	strain=type strain:CIP 110162	na	equicursoris		1	1
96	Lactobacillus saerimneri 30a	GCA_000317165	4	13	13	cas1|cas10|cas2|cas3|cas5|cas6|cas8e|csm2|csm3|csm4|csm5	TypeI|TypeIII	TypeI-E	2	0	0	not all loci have cas genes	GCA_000317165.1	strain=30a	na	saerimneri		1	1		1
97	Lactobacillus casei W56	GCA_000318035	1	5	5	DEDDh|cas1|cas2|cas9|csn2	TypeII	TypeII-A	1	0	0		GCA_000318035.1	strain=W56	na	casei		1		1
98	Lactobacillus plantarum ZJ316	GCA_000338115	1	4	4	cas1|cas2|cas9|csn2	TypeII	TypeII-A	1	0	0		GCA_000338115.2	strain=ZJ316	na	plantarum		1		1
99	Lactobacillus brevis KB290	GCA_000359625	1	1	1	DEDDh	0	0	0	missing cas1	missing signature protein		GCA_000359625.1	strain=KB290	na	brevis	1	1
100	Lactobacillus sp. ASF360	GCA_000364185	2	8	3	c2c9|cas1|cas2|cas6	TypeV-U	TypeVU-4	1	0	0	not all loci have cas genes	GCA_000364185.1	strain=ASF360	na	sp.		1							1
101	Lactobacillus delbrueckii subsp. jakobsenii ZN7a-9 = DSM 26046	GCA_000387565	2	4	3	c2c9|cas1|cas2|csn2	TypeV-U	TypeVU-4	1	0	0	not all loci have cas genes	GCA_000387565.1	strain=ZN7a-9	na	delbrueckii		1							1
102	Lactobacillus acidophilus La-14	GCA_000389675	1	1	0	c2c9	TypeV-U	TypeVU-4	1	missing cas1	0		GCA_000389675.2	strain=La-14	na	acidophilus		1							1
103	Lactobacillus fermentum F-6	GCA_000397165	1	20	9	DEDDh|cse2gr11|c2c9|cas1|cas2|cas3|cas5|cas6|cas7|cas8e	TypeI|TypeV-U	TypeI-E|TypeVU-4	2	0	0	not all loci have repeats	GCA_000397165.1	strain=F-6	na	fermentum		1	1						1
104	Lactobacillus gasseri K7	GCA_000406345	1	4	4	cas1|cas2|cas9|csn2	TypeII	TypeII-A	1	0	0		GCA_000406345.2	strain=K7	na	gasseri		1		1
105	Lactobacillus delbrueckii subsp. lactis CRL581	GCA_000409675	1	4	3	c2c9|cas1|cas9|csn2	TypeII|TypeV-U	TypeII-A|TypeVU-4	2	0	0	not all loci have repeats	GCA_000409675.1	strain=CRL581	na	delbrueckii		1		1					1
106	Lactobacillus paracasei subsp. tolerans Lpl7	GCA_000409835	1	5	5	DEDDh|cas1|cas2|cas9|csn2	TypeII	TypeII-A	1	0	0		GCA_000409835.1	strain=Lpl7	na	paracasei		1		1
107	Lactobacillus paracasei subsp. paracasei Lpp122	GCA_000409855	1	9	9	DEDDh|cse2gr11|cas1|cas2|cas3|cas5|cas6|cas7|cas8e	TypeI	TypeI-E	1	0	0		GCA_000409855.1	strain=Lpp122	na	paracasei		1	1
108	Lactobacillus paracasei subsp. paracasei Lpp46	GCA_000409875	2	5	5	DEDDh|cas1|cas2|cas9|csn2	TypeII	TypeII-A	1	0	0	not all loci have cas genes	GCA_000409875.1	strain=Lpp46	na	paracasei		1		1
109	Lactobacillus paracasei subsp. paracasei Lpp223	GCA_000409955	2	5	5	DEDDh|cas1|cas2|cas9|csn2	TypeII	TypeII-A	1	0	0	not all loci have cas genes	GCA_000409955.1	strain=Lpp223	na	paracasei		1		1
110	Lactobacillus paracasei subsp. paracasei Lpp227	GCA_000410055	4	4	4	cas1|cas2|cas9|csn2	TypeII	TypeII-A	1	0	0	not all loci have cas genes	GCA_000410055.1	strain=Lpp227	na	paracasei		1		1
111	Lactobacillus paracasei subsp. paracasei Lpp48	GCA_000410115	1	5	5	DEDDh|cas1|cas2|cas9|csn2	TypeII	TypeII-A	1	0	0		GCA_000410115.1	strain=Lpp48	na	paracasei		1		1
112	Lactobacillus paracasei subsp. paracasei Lpp17	GCA_000410135	1	5	5	DEDDh|cas1|cas2|cas9|csn2	TypeII	TypeII-A	1	0	0		GCA_000410135.1	strain=Lpp17	na	paracasei		1		1
113	Lactobacillus paracasei subsp. paracasei Lpp225	GCA_000410175	1	4	4	DEDDh|cas1|cas2|csn2	0	0	0	0	missing signature protein		GCA_000410175.1	strain=Lpp225	na	paracasei	1	1
114	Lactobacillus paracasei subsp. paracasei Lpp219	GCA_000410195	1	5	5	DEDDh|cas1|cas2|cas9|csn2	TypeII	TypeII-A	1	0	0		GCA_000410195.1	strain=Lpp219	na	paracasei		1		1
115	Lactobacillus paracasei subsp. tolerans Lpl14	GCA_000410335	1	5	5	DEDDh|cas1|cas2|cas9|csn2	TypeII	TypeII-A	1	0	0		GCA_000410335.1	strain=Lpl14	na	paracasei		1		1
116	Lactobacillus paracasei subsp. paracasei Lpp126	GCA_000410355	2	5	5	DEDDh|cas1|cas2|cas9|csn2	TypeII	TypeII-A	1	0	0	not all loci have cas genes	GCA_000410355.1	strain=Lpp126	na	paracasei		1		1
117	Lactobacillus paracasei subsp. paracasei Lpp37	GCA_000410415	1	5	5	DEDDh|cas1|cas2|cas9|csn2	TypeII	TypeII-A	1	0	0		GCA_000410415.1	strain=Lpp37	na	paracasei		1		1
118	Lactobacillus paracasei subsp. paracasei Lpp43	GCA_000410455	3	4	4	DEDDh|cas1|cas2|csn2	0	0	0	0	missing signature protein		GCA_000410455.1	strain=Lpp43	na	paracasei	1	1
119	Lactobacillus otakiensis DSM 19908 = JCM 15040	GCA_000415925	4	12	12	cse2gr11|cas1|cas2|cas3|cas5|cas6|cas7|cas8e|cas9|csn2	TypeI|TypeII	TypeI-E|TypeII-A	2	0	0	not all loci have cas genes	GCA_000415925.1	strain=JCM 15040	na	otakiensis		1	1	1
120	Lactobacillus rhamnosus LOCK900	GCA_000418475	1	4	4	cas1|cas2|cas9|csn2	TypeII	TypeII-A	1	0	0		GCA_000418475.1	strain=LOCK900	na	rhamnosus		1		1
121	Lactobacillus casei LOCK919	GCA_000418515	1	5	5	DEDDh|cas1|cas2|cas9|csn2	TypeII	TypeII-A	1	0	0		GCA_000418515.1	strain=LOCK919	na	casei		1		1
122	Lactobacillus ruminis CAG:367	GCA_000432055	1	10	9	cse2gr11|c2c9|cas1|cas2|cas3|cas5|cas6|cas7|cas8e	TypeI|TypeV-U	TypeI-E|TypeVU-4	2	0	0	not all loci have repeats	GCA_000432055.1		na	ruminis		1	1						1
123	Lactobacillus reuteri TD1	GCA_000439275	1	4	3	c2c9|cas1|cas2|csn2	TypeV-U	TypeVU-4	1	0	0		GCA_000439275.1	strain=TD1	na	reuteri		1							1
124	Lactobacillus acidophilus DSM 20242	GCA_000442825	1	1	0	c2c9	TypeV-U	TypeVU-4	1	missing cas1	0		GCA_000442825.1	strain=DSM 20242	na	acidophilus		1							1
125	Lactobacillus acidophilus CIRM-BIA 442	GCA_000442865	1	1	0	c2c9	TypeV-U	TypeVU-4	1	missing cas1	0		GCA_000442865.1	strain=CIRM-BIA 442	na	acidophilus		1							1
126	Lactobacillus plantarum EGD-AQ4	GCA_000463075	5	17	17	cse2gr11|cas1|cas2|cas3|cas5|cas6|cas7|cas8e|cas9|csn2	TypeI|TypeII	TypeI-E|TypeII-A	2	0	0	not all loci have cas genes	GCA_000463075.2	strain=EGD-AQ4	na	plantarum		1	1	1
127	Lactobacillus fermentum 3872	GCA_000466785	3	15	11	DEDDh|c2c9|cas1|cas2|cas3|cas4|cas5|cas7|cas8c|csn2	TypeI|TypeV-U	TypeI-C|TypeVU-4	2	0	0	not all loci have cas genes	GCA_000466785.3	strain=3872	na	fermentum		1	1						1
128	Lactobacillus jensenii MD IIE-70(2)	GCA_000466805	1	4	4	cas1|cas2|cas9	TypeII	TypeII-C	1	0	0		GCA_000466805.1	strain=MD IIE-70(2)	na	jensenii		1		1
129	Lactobacillus crispatus 2029	GCA_000466885	1	6	6	cas1|cas2|cas9|csn2	TypeII	TypeII-A	1	0	0		GCA_000466885.2	strain=2029	na	crispatus		1		1
130	Lactobacillus plantarum 2025	GCA_000466905	1	4	4	cas1|cas2|cas9|csn2	TypeII	TypeII-A	1	0	0		GCA_000466905.2	strain=2025	na	plantarum		1		1
131	Lactobacillus shenzhenensis LY-73	GCA_000469325	5	9	9	cas1|cas2|cas3|cas5|cas7	TypeI	0	1	0	0	not all loci have cas genes	GCA_000469325.1	strain=LY-73	representative genome	shenzhenensis		1	1
132	Lactobacillus acidophilus CIP 76.13	GCA_000469705	1	1	0	c2c9	TypeV-U	TypeVU-4	1	missing cas1	0		GCA_000469705.1	strain=CIP 76.13	na	acidophilus		1							1
133	Lactobacillus acidophilus DSM 9126	GCA_000469745	2	1	0	c2c9	TypeV-U	TypeVU-4	1	missing cas1	0	not all loci have cas genes	GCA_000469745.1	strain=DSM 9126	na	acidophilus		1							1
134	Lactobacillus acidophilus CIRM-BIA 445	GCA_000469765	1	1	0	c2c9	TypeV-U	TypeVU-4	1	missing cas1	0		GCA_000469765.1	strain=CIRM-BIA 445	na	acidophilus		1							1
135	Lactobacillus casei 5b	GCA_000474615	3	5	5	DEDDh|cas1|cas2|cas9|csn2	TypeII	TypeII-A	1	0	0	not all loci have cas genes	GCA_000474615.1	strain=5b	na	casei		1		1
136	Lactobacillus fermentum MTCC 8711	GCA_000477515	4	37	35	DEDDh|cse2gr11|c2c9|cas1|cas10|cas2|cas3|cas4|cas5|cas6|cas7|cas8c|cas8e|cas9|csm3|csm5	TypeI|TypeII|TypeIII|TypeV-U	TypeI-C|TypeI-E|TypeII-B|TypeVU-4	4	0	0		GCA_000477515.1	strain=MTCC 8711	na	fermentum		1	1	1	1				1
137	Lactobacillus helveticus CIRM-BIA 951	GCA_000493455	1	0	0	0	0	0	0	0	0		GCA_000493455.1	strain=CIRM-BIA 951	na	helveticus	1	1
138	Lactobacillus helveticus CIRM-BIA 953	GCA_000493515	1	7	7	cas1|cas2|cas3|cas4|cas5|cas7|cas8c	TypeI	TypeI-C	1	0	0		GCA_000493515.1	strain=CIRM-BIA 953	na	helveticus		1	1
139	Lactobacillus helveticus CIRM-BIA 104	GCA_000493555	1	1	0	c2c9	TypeV-U	TypeVU-4	1	missing cas1	0		GCA_000493555.1	strain=CIRM-BIA 104	na	helveticus		1							1
140	Lactobacillus helveticus CIRM-BIA 101	GCA_000493575	1	12	12	cas1|cas2|cas3|cas4|cas5|cas6|cas7	TypeI	0	1	0	0		GCA_000493575.1	strain=CIRM-BIA 101	na	helveticus		1	1
141	Lactobacillus fermentum NB-22	GCA_000496435	1	9	9	DEDDh|cse2gr11|cas1|cas2|cas3|cas5|cas6|cas7|cas8e	TypeI	TypeI-E	1	0	0		GCA_000496435.1	strain=NB-22	na	fermentum		1	1	1	1
142	Lactobacillus equi DPC 6820	GCA_000504525	3	6	5	c2c9|cas10|cas5|cas6|cas7	TypeIII|TypeV-U	TypeVU-4	2	0	0	not all loci have cas genes	GCA_000504525.1	strain=DPC 6820	na	equi		1			1				1
143	Lactobacillus plantarum 4_3	GCA_000507045	1	0	0	0	0	0	0	0	0		GCA_000507045.1	strain=4_3	na	plantarum	1	1
144	Lactobacillus helveticus H9	GCA_000525715	3	30	15	cse2gr11|c2c9|cas1|cas2|cas3|cas4|cas5|cas6|cas7|cas8e	TypeI|TypeV-U	TypeI-E|TypeVU-4	2	0	0	not all loci have cas genes	GCA_000525715.1	strain=H9	na	helveticus		1	1						1
145	Lactobacillus salivarius cp400	GCA_000529385	1	11	8	c2c9|cas1|cas10|cas2|csm2|csm3|csm4|csm5|csm6	TypeIII|TypeV-U	TypeIII-A|TypeVU-4	2	0	0	not all loci have repeats	GCA_000529385.1		na	salivarius		1			1				1
146	Lactobacillus farraginis DSM 18382 = JCM 14108	GCA_000583655	2	17	9	cse2gr11|c2c9|cas1|cas2|cas3|cas5|cas6|cas7|cas8e	TypeI|TypeV-U	TypeI-E|TypeVU-4	2	0	0		GCA_000583655.1	strain=JCM 14108	representative genome	farraginis		1	1						1
147	Lactobacillus composti DSM 18527 = JCM 14202	GCA_000583695	2	3	3	cas1|cas2|cas9	TypeII	TypeII-C	1	0	0	not all loci have cas genes	GCA_000583695.1	strain=JCM 14202	representative genome	composti		1		1
148	Lactobacillus sucicola DSM 21376 = JCM 15457	GCA_000612445	2	13	13	cse2gr11|cas1|cas2|cas3|cas4|cas5|cas6|cas7|cas8e	TypeI	TypeI-E	1	0	0	not all loci have cas genes	GCA_000612445.1	strain=JCM 15457	representative genome	sucicola		1	1
149	Lactobacillus animalis	GCA_000685785	2	9	9	cas1|cas2|cas9|csm2|csm3|csm4|csm5|csn2	TypeII	TypeII-A	1	0	0	not all loci have cas genes	GCA_000685785.1	strain=381-IL-28	na	animalis		1		1
150	Lactobacillus rhamnosus K32	GCA_000735255	4	5	5	DEDDh|cas1|cas2|cas9|csn2	TypeII	TypeII-A	1	0	0	not all loci have cas genes	GCA_000735255.1	strain=K32	na	rhamnosus		1		1
151	Lactobacillus oryzae JCM 18671	GCA_000740055	1	3	3	cas1|cas2|cas9	TypeII	TypeII-C	1	0	0		GCA_000740055.1	strain=SG293	representative genome	oryzae		1		1
152	Lactobacillus delbrueckii subsp. lactis	GCA_000751235	3	11	11	cas1|cas10|cas2|cas6|cas9|csm2|csm3|csm4|csm5|csn2	TypeII|TypeIII	TypeII-A	2	0	0	not all loci have cas genes	GCA_000751235.1		na	delbrueckii		1		1	1
153	Lactobacillus delbrueckii subsp. lactis	GCA_000751275	1	10	10	cas1|cas10|cas2|cas6|cas9|csm2|csm3|csm4|csm5|csn2	TypeII|TypeIII	TypeII-A	2	0	0	not all loci have repeats	GCA_000751275.1		na	delbrueckii		1		1	1
154	Lactobacillus delbrueckii subsp. bulgaricus	GCA_000751635	1	8	8	cse2gr11|cas1|cas2|cas3|cas5|cas6|cas7|cas8e	TypeI	TypeI-E	1	0	0		GCA_000751635.1		na	delbrueckii		1	1
155	Lactobacillus delbrueckii subsp. lactis	GCA_000751655	1	8	6	c2c9|cas1|cas2|cas3|cas4|cas7|cas8c	TypeI|TypeV-U	TypeI-C|TypeVU-4	2	0	0	not all loci have repeats	GCA_000751655.1		na	delbrueckii		1	1						1
156	Lactobacillus delbrueckii subsp. lactis	GCA_000751695	1	5	5	cas2|cas3|cas4|cas7|cas8c	TypeI	TypeI-C	1	missing cas1	0		GCA_000751695.2		na	delbrueckii		1	1
157	Lactobacillus delbrueckii subsp. bulgaricus	GCA_000751895	2	14	14	cse2gr11|cas1|cas2|cas5|cas6|cas7|cas8e|csm2|csm3|csm4|csm5	0	0	0	0	missing signature protein		GCA_000751895.1		na	delbrueckii	1	1
158	Lactobacillus paraplantarum	GCA_000758145	4	11	11	cse2gr11|cas1|cas2|cas3|cas5|cas6|cas7|cas8e|csn2	TypeI	TypeI-E	1	0	0	not all loci have cas genes	GCA_000758145.1	strain=L-ZS9	na	paraplantarum		1	1
159	Lactobacillus salivarius	GCA_000758365	1	11	8	c2c9|cas1|cas10|cas2|csm2|csm3|csm4|csm5|csm6	TypeIII|TypeV-U	TypeIII-A|TypeVU-4	2	0	0	not all loci have repeats	GCA_000758365.1	strain=JCM1046	na	salivarius		1			1				1
160	Lactobacillus sp. wkB10	GCA_000760615	1	4	4	cas1|cas2|cas9|csn2	TypeII	TypeII-A	1	0	0		GCA_000760615.1	strain=wkB10	na	sp.		1		1
161	Lactobacillus sp. wkB8	GCA_000761135	2	4	4	cas1|cas2|cas9|csn2	TypeII	TypeII-A	1	0	0	not all loci have cas genes	GCA_000761135.1	strain=wkB8	na	sp.		1		1
162	Lactobacillus helveticus	GCA_000765455	1	10	10	cas1|cas2|cas3|cas5|cas6|cas7	TypeI	0	1	0	0		GCA_000765455.1	strain=M3	na	helveticus		1	1
163	Lactobacillus helveticus	GCA_000765465	2	11	10	c2c9|cas1|cas2|cas3|cas5|cas6|cas7	TypeI|TypeV-U	TypeVU-4	2	0	0		GCA_000765465.1	strain=ATCC 10386	na	helveticus		1	1						1
164	Lactobacillus mucosae	GCA_000766905	1	5	2	DEDDh|c2c9|cas9	TypeII|TypeV-U	TypeII-C|TypeVU-4	2	missing cas1	0	not all loci have repeats	GCA_000766905.1	strain=CRL573	na	mucosae		1		1					1
165	Lactobacillus acidophilus	GCA_000786395	1	1	0	c2c9	TypeV-U	TypeVU-4	1	missing cas1	0		GCA_000786395.1	strain=ATCC 4356	na	acidophilus		1							1
166	Lactobacillus rhamnosus	GCA_000801045	1	5	5	DEDDh|cas1|cas2|cas9|csn2	TypeII	TypeII-A	1	0	0		GCA_000801045.1	strain=116	na	rhamnosus		1		1
167	Lactobacillus curvatus	GCA_000805355	1	4	4	DEDDh|cas1|cas2|cas9	TypeII	TypeII-C	1	0	0		GCA_000805355.1	strain=NRIC0822	na	curvatus		1		1
168	Lactobacillus brevis BSO 464	GCA_000807975	1	2	1	DEDDh|c2c9	TypeV-U	TypeVU-4	1	missing cas1	0		GCA_000807975.1	strain=BSO 464	na	brevis		1							1
169	Lactobacillus ruminis DPC 6832	GCA_000813025	2	9	8	c2c9|cas1|cas2|cas3|cas4|cas5|cas6|cas7|cas8b	TypeI|TypeV-U	TypeI-B|TypeVU-4	2	0	0		GCA_000813025.1	strain=DPC 6832	na	ruminis		1	1						1
170	Lactobacillus brevis	GCA_000814725	3	1	1	DEDDh	0	0	0	missing cas1	missing signature protein		GCA_000814725.1	strain=DmCS_003	na	brevis	1	1
171	Lactobacillus fructivorans	GCA_000814735	1	6	6	DEDDh|cas1|cas2|cas9|csn2	TypeII	TypeII-A	1	0	0		GCA_000814735.1	strain=DmCS_002	na	fructivorans				1
172	Lactobacillus hokkaidonensis JCM 18461	GCA_000829395	1	0	0	0	0	0	0	0	0		GCA_000829395.1	strain=LOOC260	representative genome	hokkaidonensis	1	1
173	Lactobacillus kunkeei	GCA_000830375	1	4	4	DEDDh|cas1|cas2|cas9	TypeII	TypeII-C	1	0	0		GCA_000830375.1	strain=AR114	na	kunkeei		1		1
174	Lactobacillus plantarum	GCA_000830535	1	0	0	0	0	0	0	0	0		GCA_000830535.1	strain=90sk	na	plantarum	1	1
175	Lactobacillus heilongjiangensis	GCA_000831645	1	3	3	cas1|cas2|cas9	TypeII	TypeII-C	1	0	0		GCA_000831645.3	strain=DSM 28069	representative genome	heilongjiangensis		1		1
176	Lactobacillus brevis	GCA_000833395	1	1	1	DEDDh	0	0	0	missing cas1	missing signature protein		GCA_000833395.1	strain=TMW 1.465	na	brevis	1	1
177	Lactobacillus brevis	GCA_000833405	1	0	0	0	0	0	0	0	0		GCA_000833405.1	strain=TMW 1.313	na	brevis	1	1
178	Lactobacillus brevis	GCA_000875905	1	1	1	DEDDh	0	0	0	missing cas1	missing signature protein		GCA_000875905.1	strain=15f	na	brevis	1	1
179	Lactobacillus rhamnosus	GCA_000932035	1	4	4	cas1|cas2|cas9|csn2	TypeII	TypeII-A	1	0	0		GCA_000932035.1	strain=CLS17	na	rhamnosus		1		1
180	Lactobacillus acidophilus	GCA_000934625	1	1	0	c2c9	TypeV-U	TypeVU-4	1	missing cas1	0		GCA_000934625.1	strain=FSI4	na	acidophilus		1							1
181	Lactobacillus delbrueckii subsp. bulgaricus	GCA_000934805	5	10	10	cas1|cas10|cas2|cas6|cas9|csm2|csm4|csm5|csn2	TypeII|TypeIII	TypeII-A	2	0	0	not all loci have cas genes	GCA_000934805.1	strain=CRL871	na	delbrueckii		1		1	1
182	Lactobacillus paracasei NRIC 1981	GCA_000958485	2	1	1	cas9	TypeII	TypeII-C	1	missing cas1	0	not all loci have cas genes	GCA_000958485.1	strain=NRIC1981	na	paracasei		1		1
183	Lactobacillus paracasei NRIC 1917	GCA_000958505	1	5	5	DEDDh|cas1|cas2|cas9|csn2	TypeII	TypeII-A	1	0	0		GCA_000958505.1	strain=NRIC1917	na	paracasei		1		1
184	Lactobacillus paracasei NRIC 0644	GCA_000958525	1	5	5	DEDDh|cas1|cas2|cas9|csn2	TypeII	TypeII-A	1	0	0		GCA_000958525.1	strain=NRIC0644	na	paracasei		1		1
185	Lactobacillus helveticus	GCA_000961015	3	22	7	cse2gr11|c2c9|cas1|cas2|cas3|cas5|cas6|cas7	TypeI|TypeV-U	TypeVU-4	2	0	0	not all loci have cas genes	GCA_000961015.1	strain=KLDS1.8701	na	helveticus		1	1						1
186	Lactobacillus spicheri	GCA_000965255	4	11	9	DEDDh|cse2gr11|c2c9|cas1|cas2|cas3|cas5|cas6|cas7|cas8e	TypeI|TypeV-U	TypeI-E|TypeVU-4	2	0	0	not all loci have cas genes	GCA_000965255.1	strain=LP38	na	spicheri		1	1						1
187	Lactobacillus fermentum	GCA_000966835	4	5	1	DEDDh|c2c9	TypeV-U	TypeVU-4	1	missing cas1	0	not all loci have cas genes	GCA_000966835.2	strain=LfQi6	na	fermentum		1							1
188	Lactobacillus kullabergensis	GCA_000967195	1	3	3	cas1|cas2|cas9	TypeII	TypeII-C	1	0	0		GCA_000967195.1	strain=Biut2	representative genome	kullabergensis		1		1
189	Lactobacillus apis	GCA_000970735	1	1	1	cas9	TypeII	TypeII-C	1	missing cas1	0		GCA_000970735.1	strain=Hma11	representative genome	apis		1		1
190	Lactobacillus kimbladii	GCA_000970755	2	4	4	cas1|cas2|cas9|csn2	TypeII	TypeII-A	1	0	0	not all loci have cas genes	GCA_000970755.1	strain=Hma2	na	kimbladii		1		1
191	Lactobacillus melliventris	GCA_000970775	1	4	4	cas1|cas2|cas9|csn2	TypeII	TypeII-A	1	0	0		GCA_000970775.1	strain=Hma8	na	melliventris		1		1
192	Lactobacillus helsingborgensis	GCA_000970855	2	4	4	cas1|cas2|cas9|csn2	TypeII	TypeII-A	1	0	0	not all loci have cas genes	GCA_000970855.1	strain=Bma5	na	helsingborgensis		1		1
193	Lactobacillus helveticus	GCA_001006025	1	19	7	c2c9|cas1|cas2|cas3|cas4|cas5|cas6|cas7	TypeI|TypeV-U	TypeVU-4	2	0	0	not all loci have repeats	GCA_001006025.1	strain=MB2-1	na	helveticus		1	1						1
194	Lactobacillus ruminis S23	GCA_001008745	2	4	3	c2c9|cas1|cas2|cas9	TypeII|TypeV-U	TypeII-C|TypeVU-4	2	0	0		GCA_001008745.1	strain=S23	na	ruminis		1		1					1
195	Lactobacillus ruminis	GCA_001008755	2	13	13	cas1|cas10|cas2|cas4|cas5|cas6|cas7|csm2|csm3|csm4|csm5	TypeIII	0	1	0	0	not all loci have cas genes	GCA_001008755.1	strain=ATCC 27780	na	ruminis		1			1
196	Lactobacillus ruminis	GCA_001008765	2	17	15	c2c9|cas1|cas10|cas2|cas3|cas4|cas5|cas6|cas7|cas8b|csm2|csm3|csm4|csm5	TypeI|TypeIII|TypeV-U	TypeI-B|TypeVU-4	3	0	0	not all loci have repeats	GCA_001008765.1	strain=DPC 6830	na	ruminis		1	1		1				1
197	Lactobacillus fermentum	GCA_001010185	1	8	8	DEDDh|cse2gr11|cas1|cas2|cas5|cas6|cas7|cas8e	0	0	0	0	missing signature protein		GCA_001010185.1	strain=39	na	fermentum	1	1
198	Lactobacillus fermentum	GCA_001010245	1	12	9	DEDDh|cse2gr11|c2c9|cas1|cas2|cas3|cas5|cas6|cas7|cas8e	TypeI|TypeV-U	TypeI-E|TypeVU-4	2	0	0	not all loci have repeats	GCA_001010245.1	strain=90 TC-4	na	fermentum		1	1						1
199	Lactobacillus brevis	GCA_001010995	1	1	1	DEDDh	0	0	0	missing cas1	missing signature protein		GCA_001010995.1	strain=47f	na	brevis	1	1
200	Lactobacillus salivarius str. Ren	GCA_001011095	2	15	14	c2c9|cas1|cas10|cas2|cas6|cas9|csm2|csm3|csm4|csm5|csm6|csn2	TypeII|TypeIII|TypeV-U	TypeII-A|TypeIII-A|TypeVU-4	3	0	0	not all loci have repeats	GCA_001011095.1	strain=Ren	na	salivarius		1		1	1				1
201	Lactobacillus casei	GCA_001013375	3	11	11	DEDDh|cas1|cas2|cas3|cas4|cas5|cas7|cas9|csn2	TypeI|TypeII	TypeII-A|TypeII-B	2	0	0	not all loci have cas genes	GCA_001013375.1	strain=N87	na	casei		1	1	1
202	Lactobacillus rhamnosus	GCA_001044015	1	6	6	cas1|cas2|cas9|csn2	TypeII	TypeII-A	1	0	0		GCA_001044015.1	strain=Lr071	na	rhamnosus		1		1
203	Lactobacillus rhamnosus	GCA_001044025	2	5	5	DEDDh|cas1|cas2|cas9|csn2	TypeII	TypeII-A	1	0	0	not all loci have cas genes	GCA_001044025.1	strain=Lr108	na	rhamnosus		1		1
204	Lactobacillus rhamnosus	GCA_001044075	1	4	4	cas1|cas2|cas9|csn2	TypeII	TypeII-A	1	0	0		GCA_001044075.1	strain=Lr138	na	rhamnosus		1		1
205	Lactobacillus rhamnosus	GCA_001044095	1	4	4	cas1|cas2|cas9|csn2	TypeII	TypeII-A	1	0	0		GCA_001044095.1	strain=Lr032	na	rhamnosus		1		1
206	Lactobacillus rhamnosus	GCA_001044105	2	4	4	cas1|cas2|cas9|csn2	TypeII	TypeII-A	1	0	0	not all loci have cas genes	GCA_001044105.1	strain=Lr044	na	rhamnosus		1		1
207	Lactobacillus rhamnosus	GCA_001044415	2	4	4	cas1|cas2|cas9|csn2	TypeII	TypeII-A	1	0	0	not all loci have cas genes	GCA_001044415.1	strain=313	na	rhamnosus		1		1
208	Lactobacillus farciminis	GCA_001046795	1	10	6	c2c9|cas1|cas2|cas9	TypeII|TypeV-U	TypeII-C|TypeVU-4	2	0	0	not all loci have repeats	GCA_001046795.1	strain=CNCM-I-3699-S	na	farciminis		1		1					1
209	Lactobacillus koreensis	GCA_001050435	2	11	9	DEDDh|cse2gr11|c2c9|cas1|cas2|cas3|cas5|cas6|cas7|cas8e	TypeI|TypeV-U	TypeI-E|TypeVU-4	2	0	0		GCA_001050435.1	strain=26-25	representative genome	koreensis		1	1						1
210	Lactobacillus farciminis	GCA_001188635	1	10	6	c2c9|cas1|cas2|cas9	TypeII|TypeV-U	TypeII-C|TypeVU-4	2	0	0	not all loci have repeats	GCA_001188635.1	strain=CNCM-I-3699-R	na	farciminis		1		1					1
211	Lactobacillus delbrueckii subsp. indicus	GCA_001189855	1	8	8	cse2gr11|cas1|cas2|cas3|cas5|cas6|cas7|cas8e	TypeI	TypeI-E	1	0	0		GCA_001189855.1	strain=JCM 15610	na	delbrueckii		1	1
212	Lactobacillus delbrueckii subsp. sunkii	GCA_001190005	2	12	10	cse2gr11|c2c9|cas1|cas2|cas3|cas5|cas6|cas7|cas8e	TypeI|TypeV-U	TypeI-E|TypeVU-4	2	0	0		GCA_001190005.1	strain=JCM 17838	na	delbrueckii		1	1						1
213	Lactobacillus paracasei	GCA_001244395	1	5	5	DEDDh|cas1|cas2|cas9|csn2	TypeII	TypeII-A	1	0	0		GCA_001244395.1	strain=L9	na	paracasei		1		1
214	Lactobacillus plantarum subsp. plantarum	GCA_001272315	1	4	4	cas1|cas2|cas9|csn2	TypeII	TypeII-A	1	0	0		GCA_001272315.2	strain=CGMCC 1.557	na	plantarum		1		1
215	Lactobacillus plantarum	GCA_001273585	1	0	0	0	0	0	0	0	0		GCA_001273585.1	strain=SNU.Lp177	na	plantarum	1	1
216	Lactobacillus kunkeei	GCA_001281165	2	11	11	DEDDh|cse2gr11|cas1|cas2|cas3|cas5|cas6|cas7|cas9	TypeI|TypeII	TypeII-C	2	0	0		GCA_001281165.1	strain=Fhon2	na	kunkeei		1	1	1
217	Lactobacillus apinorum	GCA_001281175	4	4	4	DEDDh|cas1|cas2|cas9	TypeII	TypeII-C	1	0	0	not all loci have cas genes	GCA_001281175.1	strain=Fhon13	representative genome	apinorum		1		1
218	Lactobacillus kunkeei	GCA_001281215	1	4	4	DEDDh|cas1|cas2|cas9	TypeII	TypeII-C	1	0	0		GCA_001281215.1	strain=LAla	na	kunkeei		1		1
219	Lactobacillus plantarum	GCA_001296095	1	4	4	cas1|cas2|cas9|csn2	TypeII	TypeII-A	1	0	0		GCA_001296095.1	strain=ZS2058	na	plantarum		1		1
220	Lactobacillus kunkeei	GCA_001308215	1	4	4	DEDDh|cas1|cas2|cas9	TypeII	TypeII-C	1	0	0		GCA_001308215.1	strain=LAnu	na	kunkeei		1		1
221	Lactobacillus helveticus	GCA_001308285	2	24	7	c2c9|cas1|cas2|cas3|cas4|cas5|cas7|cas8c	TypeI|TypeV-U	TypeI-C|TypeVU-4	2	0	0		GCA_001308285.1	strain=CAUH18	representative genome	helveticus		1	1						1
222	Lactobacillus gallinarum	GCA_001314245	1	20	6	c2c9|cas1|cas2|cas4|cas5|cas7|cas8c	TypeV-U	TypeVU-4	1	0	0		GCA_001314245.2	strain=HFD4	representative genome	gallinarum									1
223	Lactobacillus plantarum	GCA_001331925	1	0	0	0	0	0	0	0	0		GCA_001331925.1	strain=WLPL04	na	plantarum	1	1
224	Lactobacillus rhamnosus	GCA_001368735	1	6	6	DEDDh|cas1|cas2|cas9|csn2	TypeII	TypeII-A	1	0	0		GCA_001368735.1	strain=BPL15	na	rhamnosus		1		1
225	Lactobacillus kunkeei	GCA_001421135	2	8	8	DEDDh|cse2gr11|cas1|cas2|cas3|cas5|cas6|cas7	TypeI	0	1	0	0	not all loci have cas genes	GCA_001421135.1	strain=LAfl	na	kunkeei		1	1
226	Lactobacillus casei DSM 20011 = JCM 1134	GCA_001433735	1	7	7	DEDDh|cas1|cas2|cas3|cas5|cas7|cas8e	TypeI	TypeI-E	1	0	0		GCA_001433735.1	strain=DSM 20011	na	casei		1	1
227	Lactobacillus zeae DSM 20178 = KCTC 3804	GCA_001433745	3	6	6	DEDDh|cas1|cas3|cas4|cas5|cas7	TypeI	0	1	0	0	not all loci have cas genes	GCA_001433745.1	strain=DSM 20178	na	zeae		1	1
228	Lactobacillus pentosus DSM 20314	GCA_001433755	4	14	12	cse2gr11|c2c9|cas1|cas2|cas3|cas5|cas6|cas7|cas8e|cas9|csn2	TypeI|TypeII|TypeV-U	TypeI-E|TypeII-A|TypeVU-4	3	0	0	not all loci have cas genes	GCA_001433755.1	strain=DSM 20314	na	pentosus		1	1	1					1
229	Lactobacillus coryniformis subsp. coryniformis KCTC 3167 = DSM 20001	GCA_001433765	1	3	3	cas1|cas2|cas9	TypeII	TypeII-C	1	0	0		GCA_001433765.1	strain=DSM 20001	representative genome	coryniformis		1		1
230	Lactobacillus acidophilus DSM 20079 = JCM 1132 = NBRC 13951	GCA_001433895	1	1	0	c2c9	TypeV-U	TypeVU-4	1	missing cas1	0		GCA_001433895.1	strain=DSM 20079	na	acidophilus		1							1
231	Lactobacillus pasteurii DSM 23907 = CRBIP 24.76	GCA_001433915	1	8	8	cse2gr11|cas1|cas2|cas3|cas5|cas6|cas7|cas8e	TypeI	TypeI-E	1	0	0		GCA_001433915.1	strain=DSM 23907	na	pasteurii		1	1
232	Lactobacillus kimchicus JCM 15530	GCA_001433995	4	8	8	cse2gr11|cas1|cas2|cas3|cas5|cas6|cas7|cas8e	TypeI	TypeI-E	1	0	0	not all loci have cas genes	GCA_001433995.1	strain=JCM 15530	representative genome	kimchicus		1	1
233	Lactobacillus crispatus DSM 20584 = JCM 1185	GCA_001434005	1	8	8	cse2gr11|cas1|cas2|cas3|cas5|cas6|cas7|cas8e	TypeI	TypeI-E	1	0	0		GCA_001434005.1	strain=DSM 20584	na	crispatus		1	1
234	Lactobacillus parabrevis ATCC 53295	GCA_001434055	1	4	2	DEDDh|c2c8|c2c9|csn2	TypeV-U	TypeVU-2|TypeVU-4	1	missing cas1	0		GCA_001434055.1	strain=ATCC 53295	na	parabrevis		1							1
235	Lactobacillus zymae DSM 19395	GCA_001434115	5	12	9	DEDDh|c2c9|cas1|cas2|cas3|cas5|cas6|cas7|cas8e|cas9	TypeI|TypeII|TypeV-U	TypeI-E|TypeII-C|TypeVU-4	3	0	0	not all loci have cas genes	GCA_001434115.1	strain=DSM 19395	na	zymae		1	1	1					1
236	Lactobacillus kisonensis DSM 19906 = JCM 15041	GCA_001434135	4	4	0	c2c9	TypeV-U	TypeVU-4	1	missing cas1	0	not all loci have cas genes	GCA_001434135.1	strain=DSM 19906	na	kisonensis		1							1
237	Lactobacillus otakiensis DSM 19908 = JCM 15040	GCA_001434145	2	12	12	cse2gr11|cas1|cas2|cas3|cas5|cas6|cas7|cas8e|cas9|csn2	TypeI|TypeII	TypeI-E|TypeII-A	2	0	0		GCA_001434145.1	strain=DSM 19908	na	otakiensis		1	1	1
238	Lactobacillus kefiranofaciens subsp. kefirgranum DSM 10550 = JCM 8572	GCA_001434195	4	9	8	cse2gr11|c2c9|cas1|cas2|cas3|cas5|cas6|cas7|cas8e	TypeI|TypeV-U	TypeI-E|TypeVU-4	2	0	0	not all loci have cas genes	GCA_001434195.1	strain=DSM 10550	na	kefiranofaciens		1	1						1
239	Lactobacillus parakefiri DSM 10551	GCA_001434215	7	21	18	DEDDh|cse2gr11|c2c9|cas1|cas2|cas3|cas5|cas6|cas7|cas8e|cas9|csn2	TypeI|TypeII|TypeV-U	TypeI-E|TypeII-A|TypeVU-4	3	0	0	not all loci have cas genes	GCA_001434215.1	strain=DSM 10551	na	parakefiri		1	1	1					1
240	Lactobacillus nagelii DSM 13675	GCA_001434225	1	6	6	cas1|cas2|cas3|cas4|cas5|cas7	TypeI	0	1	0	0		GCA_001434225.1	strain=DSM 13675	representative genome	nagelii		1	1
241	Lactobacillus diolivorans DSM 14421	GCA_001434255	2	6	5	c2c9|cas1|cas2|cas9|csn2	TypeII|TypeV-U	TypeII-A|TypeVU-4	2	0	0		GCA_001434255.1	strain=DSM 14421	representative genome	diolivorans		1		1					1
242	Lactobacillus mindensis DSM 14500	GCA_001434275	3	3	3	cas1|cas2|cas9	TypeII	TypeII-C	1	0	0	not all loci have cas genes	GCA_001434275.1	strain=DSM 14500	representative genome	mindensis		1		1
243	Lactobacillus versmoldensis DSM 14857 = KCTC 3814	GCA_001434295	1	5	5	cas1|cas2|cas9	TypeII	TypeII-C	1	0	0		GCA_001434295.1	strain=DSM 14857	representative genome	versmoldensis		1		1
244	Lactobacillus oligofermentans DSM 15707 = LMG 22743	GCA_001434315	1	2	2	cas1|cas9	TypeII	TypeII-C	1	0	0		GCA_001434315.1	strain=DSM 15707	representative genome	oligofermentans		1		1
245	Lactobacillus kalixensis DSM 16043	GCA_001434335	1	1	1	cas1	0	0	0	0	missing signature protein		GCA_001434335.1	strain=DSM 16043	representative genome	kalixensis	1	1
246	Lactobacillus gastricus DSM 16045	GCA_001434365	1	5	4	c2c9|cas1|cas2|cas9|csn2	TypeII|TypeV-U	TypeII-A|TypeVU-4	2	0	0	not all loci have repeats	GCA_001434365.1	strain=DSM 16045	representative genome	gastricus		1		1					1
247	Lactobacillus hammesii DSM 16381	GCA_001434395	3	15	13	DEDDh|cse2gr11|c2c9|cas1|cas2|cas3|cas5|cas6|cas7|cas8e|cas9|csn2	TypeI|TypeII|TypeV-U	TypeI-E|TypeII-A|TypeVU-4	3	0	0		GCA_001434395.1	strain=DSM 16381	na	hammesii		1	1	1					1
248	Lactobacillus apodemi DSM 16634 = JCM 16172	GCA_001434405	3	4	4	cas1|cas2|cas9|csn2	TypeII	TypeII-A	1	0	0	not all loci have cas genes	GCA_001434405.1	strain=DSM 16634	na	apodemi		1		1
249	Lactobacillus oris DSM 4864	GCA_001434465	2	8	8	cse2gr11|cas1|cas2|cas3|cas5|cas6|cas7|cas8e	TypeI	TypeI-E	1	0	0	not all loci have cas genes	GCA_001434465.1	strain=DSM 4864	na	oris		1	1
250	Lactobacillus suebicus DSM 5007 = KCTC 3549	GCA_001434475	2	7	7	DEDDh|cas1|cas2|cas4|cas5|cas7	0	0	0	0	missing signature protein		GCA_001434475.1	strain=DSM 5007	representative genome	suebicus	1	1
251	Lactobacillus hamsteri DSM 5661 = JCM 6256	GCA_001434515	2	14	8	cse2gr11|c2c9|cas1|cas2|cas3|cas5|cas6|cas7|cas8e	TypeI|TypeV-U	TypeI-E|TypeVU-4	2	0	0		GCA_001434515.1	strain=DSM 5661	na	hamsteri		1	1						1
252	Lactobacillus animalis KCTC 3501 = DSM 20602	GCA_001434535	3	4	4	cas1|cas9|csn2	TypeII	TypeII-A	1	0	0	not all loci have cas genes	GCA_001434535.1	strain=DSM 20602	representative genome	animalis		1		1
253	Lactobacillus amylotrophicus DSM 20534	GCA_001434555	2	8	8	cse2gr11|cas1|cas2|cas3|cas5|cas6|cas7|cas8e	TypeI	TypeI-E	1	0	0	not all loci have cas genes	GCA_001434555.1	strain=DSM 20534	na	amylotrophicus		1	1
254	Lactobacillus bifermentans DSM 20003	GCA_001434575	3	9	9	cse2gr11|cas1|cas2|cas3|cas5|cas6|cas7|cas8e	TypeI	TypeI-E	1	0	0	not all loci have cas genes	GCA_001434575.1	strain=DSM 20003	representative genome	bifermentans		1	1
255	Lactobacillus crustorum JCM 15951	GCA_001434585	1	0	0	0	0	0	0	0	0		GCA_001434585.1	strain=JCM 15951	na	crustorum	1	1
256	Lactobacillus delbrueckii subsp. lactis DSM 20072	GCA_001434635	1	5	4	c2c9|cas1|cas3|cas5|cas7	TypeI|TypeV-U	TypeVU-4	2	0	0	not all loci have repeats	GCA_001434635.1	strain=DSM 20072	na	delbrueckii		1	1						1
257	Lactobacillus hilgardii DSM 20176 = ATCC 8290	GCA_001434655	1	1	0	c2c9	TypeV-U	TypeVU-4	1	missing cas1	0		GCA_001434655.1	strain=DSM 20176	na	hilgardii		1							1
258	Lactobacillus tucceti DSM 20183	GCA_001434665	1	3	3	cas1|cas2|cas9	TypeII	TypeII-C	1	0	0		GCA_001434665.1	strain=DSM 20183	representative genome	tucceti		1		1
259	Lactobacillus buchneri DSM 20057	GCA_001434735	1	5	5	DEDDh|cas1|cas2|cas9|csn2	TypeII	TypeII-A	1	0	0		GCA_001434735.1	strain=DSM 20057	na	buchneri		1		1
260	Lactobacillus farciminis KCTC 3681 = DSM 20184	GCA_001434775	2	6	6	cas1|cas2|cas9	TypeII	TypeII-C	1	0	0	not all loci have cas genes	GCA_001434775.1	strain=DSM 20184	na	farciminis		1		1
261	Lactobacillus namurensis DSM 19117	GCA_001434785	5	18	18	DEDDh|cse2gr11|cas1|cas2|cas3|cas5|cas6|cas7|cas8e|cas9	TypeI|TypeII	TypeI-E|TypeII-C	2	0	0	not all loci have cas genes	GCA_001434785.1	strain=DSM 19117	na	namurensis		1	1	1
262	Lactobacillus equicursoris DSM 19284 = JCM 14600 = CIP 110162	GCA_001434815	2	8	8	cse2gr11|cas1|cas2|cas3|cas5|cas6|cas7|cas8e	TypeI	TypeI-E	1	0	0	not all loci have cas genes	GCA_001434815.1	strain=DSM 19284	representative genome	equicursoris		1	1
263	Lactobacillus acidifarinae DSM 19394	GCA_001434835	7	12	10	DEDDh|cse2gr11|c2c9|cas1|cas2|cas3|cas5|cas6|cas7|cas8e	TypeI|TypeV-U	TypeI-E|TypeVU-4	2	0	0	not all loci have cas genes	GCA_001434835.1	strain=DSM 19394	na	acidifarinae		1	1						1
264	Lactobacillus hordei DSM 19519	GCA_001434845	2	8	8	cas1|cas2|cas5|cas7|cas9|csn2	TypeII	TypeII-A	1	0	0	not all loci have cas genes	GCA_001434845.1	strain=DSM 19519	representative genome	hordei		1		1
265	Lactobacillus odoratitofui DSM 19909 = JCM 15043	GCA_001434895	4	8	8	cse2gr11|cas1|cas2|cas3|cas5|cas6|cas7|cas8e	TypeI	TypeI-E	1	0	0	not all loci have cas genes	GCA_001434895.1	strain=DSM 19909	representative genome	odoratitofui		1	1
266	Lactobacillus capillatus DSM 19910	GCA_001434915	2	8	8	cse2gr11|cas1|cas2|cas3|cas5|cas6|cas7|cas8e	TypeI	TypeI-E	1	0	0	not all loci have cas genes	GCA_001434915.1	strain=DSM 19910	representative genome	capillatus		1	1
267	Lactobacillus uvarum DSM 19971	GCA_001434935	1	0	0	0	0	0	0	0	0		GCA_001434935.1	strain=DSM 19971	representative genome	uvarum	1	1
268	Lactobacillus helveticus DSM 20075 = CGMCC 1.1877	GCA_001434945	1	10	10	cas1|cas3|cas4|cas5|cas6|cas7	TypeI	0	1	0	0		GCA_001434945.1	strain=CGMCC 1.1877	na	helveticus		1	1
269	Lactobacillus paralimentarius DSM 13238 = JCM 10415	GCA_001434985	3	9	8	cse2gr11|c2c9|cas1|cas2|cas3|cas5|cas6|cas7|cas8e	TypeI|TypeV-U	TypeI-E|TypeVU-4	2	0	0	not all loci have cas genes	GCA_001434985.1	strain=DSM 13238	na	paralimentarius		1	1						1
270	Lactobacillus fuchuensis DSM 14340 = JCM 11249	GCA_001435065	4	3	3	cas1|cas2|cas9	TypeII	TypeII-C	1	0	0	not all loci have cas genes	GCA_001435065.1	strain=DSM 14340	na	fuchuensis				1
271	Lactobacillus spicheri DSM 15429	GCA_001435095	4	8	8	DEDDh|cas1|cas2|cas3|cas5|cas6|cas7|cas8e	TypeI	TypeI-E	1	0	0	not all loci have cas genes	GCA_001435095.1	strain=DSM 15429	representative genome	spicheri		1	1
272	Lactobacillus paracollinoides DSM 15502 = JCM 11969	GCA_001435115	2	4	3	DEDDh|c2c9|cas1|cas9	TypeII|TypeV-U	TypeII-C|TypeVU-4	2	0	0		GCA_001435115.1	strain=DSM 15502	na	paracollinoides				1					1
273	Lactobacillus rossiae DSM 15814	GCA_001435135	1	3	3	cas1|cas2|cas9	TypeII	TypeII-C	1	0	0		GCA_001435135.1	strain=DSM 15814	na	rossiae		1		1
274	Lactobacillus saerimneri DSM 16049	GCA_001435165	1	4	4	cas1|cas2|cas8e|cas9	TypeII	TypeII-C	1	0	0		GCA_001435165.1	strain=DSM 16049	na	saerimneri		1		1
275	Lactobacillus plantarum subsp. argentoratensis DSM 16365	GCA_001435215	3	8	8	cse2gr11|cas1|cas2|cas3|cas5|cas6|cas7|cas8e	TypeI	TypeI-E	1	0	0	not all loci have cas genes	GCA_001435215.1	strain=DSM 16365	na	plantarum		1	1
276	Lactobacillus ghanensis DSM 18630	GCA_001435235	1	0	0	0	0	0	0	0	0		GCA_001435235.1	strain=DSM 18630	representative genome	ghanensis	1	1
277	Lactobacillus kefiranofaciens subsp. kefiranofaciens DSM 5016 = JCM 6985	GCA_001435275	1	1	0	c2c9	TypeV-U	TypeVU-4	1	missing cas1	0		GCA_001435275.1	strain=DSM 5016	na	kefiranofaciens		1							1
278	Lactobacillus parabuchneri DSM 5707 = NBRC 107865	GCA_001435315	4	9	9	DEDDh|cse2gr11|cas1|cas2|cas3|cas5|cas6|cas7|cas8e	TypeI	TypeI-E	1	0	0	not all loci have cas genes	GCA_001435315.1	strain=DSM 5707	na	parabuchneri		1	1
279	Lactobacillus intestinalis DSM 6629	GCA_001435325	5	17	16	cse2gr11|c2c9|cas1|cas2|cas3|cas4|cas5|cas6|cas7|cas8b|cas8e	TypeI|TypeV-U	TypeI-B|TypeI-E|TypeVU-4	2	0	0	not all loci have cas genes	GCA_001435325.1	strain=DSM 6629	representative genome	intestinalis		1	1						1
280	Lactobacillus vini DSM 20605	GCA_001435395	1	4	4	cas1|cas2|cas9	TypeII	TypeII-C	1	0	0		GCA_001435395.1	strain=DSM 20605	na	vini		1		1
281	Lactobacillus coryniformis subsp. torquens DSM 20004 = KCTC 3535	GCA_001435425	2	5	5	cas1|cas2|cas4	0	0	0	0	missing signature protein		GCA_001435425.1	strain=DSM 20004	na	coryniformis	1	1
282	Lactobacillus antri DSM 16041	GCA_001435475	1	8	8	cse2gr11|cas1|cas2|cas3|cas5|cas6|cas7|cas8e	TypeI	TypeI-E	1	0	0		GCA_001435475.1	strain=DSM 16041	na	antri		1	1
283	Lactobacillus curvatus JCM 1096 = DSM 20019	GCA_001435495	1	3	3	DEDDh|cas1|cas9	TypeII	TypeII-C	1	0	0		GCA_001435495.1	strain=DSM 20019	na	curvatus		1		1
284	Lactobacillus futsaii JCM 17355	GCA_001435505	1	7	2	c2c9|cas1|cas9	TypeII|TypeV-U	TypeII-C|TypeVU-4	2	0	0	not all loci have repeats	GCA_001435505.1	strain=JCM 17355	na	futsaii				1					1
285	Lactobacillus koreensis JCM 16448	GCA_001435525	2	12	9	DEDDh|cse2gr11|c2c8|c2c9|cas1|cas2|cas3|cas5|cas6|cas7|cas8e	TypeI|TypeV-U	TypeI-E|TypeVU-2|TypeVU-4	2	0	0		GCA_001435525.1	strain=JCM 16448	na	koreensis		1	1						1
286	Lactobacillus nodensis DSM 19682 = JCM 14932 = NBRC 107160	GCA_001435555	2	6	6	cas1|cas2|cas9	TypeII	TypeII-C	1	0	0	not all loci have cas genes	GCA_001435555.1	strain=DSM 19682	na	nodensis		1		1
287	Lactobacillus perolens DSM 12744	GCA_001435585	3	5	5	DEDDh|cas1|cas4|cas5|cas7	0	0	0	0	missing signature protein		GCA_001435585.1	strain=DSM 12744	representative genome	perolens	1	1
288	Lactobacillus psittaci DSM 15354	GCA_001435695	1	3	3	cas1|cas2|cas9	TypeII	TypeII-C	1	0	0		GCA_001435695.1	strain=DSM 15354	na	psittaci		1		1
289	Lactobacillus sakei subsp. carnosus DSM 15831	GCA_001435715	2	3	3	DEDDh|cas1|cas9	TypeII	TypeII-C	1	0	0	not all loci have cas genes	GCA_001435715.1	strain=DSM 15831	na	sakei		1		1
290	Lactobacillus equi DSM 15833 = JCM 10991	GCA_001435735	4	11	11	cse2gr11|cas1|cas2|cas3|cas5|cas6|cas7|cas8e	TypeI	TypeI-E	1	0	0	not all loci have cas genes	GCA_001435735.1	strain=DSM 15833	na	equi		1	1
291	Lactobacillus acidipiscis DSM 15836	GCA_001435755	1	11	11	cas1|cas10|cas2|cas9|csm2|csm3|csm4|csm5	TypeII|TypeIII	TypeII-C	2	0	0	not all loci have repeats	GCA_001435755.1	strain=DSM 15836	na	acidipiscis		1		1	1
292	Lactobacillus ingluviei DSM 15946	GCA_001435775	5	8	7	DEDDh|c2c9|cas1|cas2|cas3|cas4|cas5|cas7	TypeI|TypeV-U	TypeVU-4	2	0	0	not all loci have cas genes	GCA_001435775.1	strain=DSM 15946	na	ingluviei		1	1						1
293	Lactobacillus delbrueckii subsp. indicus DSM 15996	GCA_001435795	1	8	8	cse2gr11|cas1|cas2|cas3|cas5|cas6|cas7|cas8e	TypeI	TypeI-E	1	0	0		GCA_001435795.1	strain=DSM 15996	na	delbrueckii		1	1
294	Lactobacillus nantensis DSM 16982	GCA_001435815	1	5	4	c2c9|cas1|cas2|cas9	TypeII|TypeV-U	TypeII-C|TypeVU-4	2	0	0	not all loci have repeats	GCA_001435815.1	strain=DSM 16982	na	nantensis		1		1					1
295	Lactobacillus concavus DSM 17758	GCA_001435835	1	3	3	cas1|cas2|cas9	TypeII	TypeII-C	1	0	0		GCA_001435835.1	strain=DSM 17758	representative genome	concavus		1		1
296	Lactobacillus farraginis DSM 18382 = JCM 14108	GCA_001435875	2	15	9	cse2gr11|c2c9|cas1|cas2|cas3|cas5|cas6|cas7|cas8e	TypeI|TypeV-U	TypeI-E|TypeVU-4	2	0	0		GCA_001435875.1	strain=DSM 18382	na	farraginis		1	1						1
297	Lactobacillus parafarraginis DSM 18390 = JCM 14109	GCA_001435895	5	8	8	cse2gr11|cas1|cas2|cas3|cas5|cas6|cas7|cas8e	TypeI	TypeI-E	1	0	0	not all loci have cas genes	GCA_001435895.1	strain=DSM 18390	na	parafarraginis			1
298	Lactobacillus panis DSM 6035	GCA_001435935	2	7	1	DEDDh|c2c9	TypeV-U	TypeVU-4	1	missing cas1	0	not all loci have cas genes	GCA_001435935.1	strain=DSM 6035	representative genome	panis		1							1
299	Lactobacillus salivarius DSM 20555 = ATCC 11741	GCA_001435955	1	10	9	c2c9|cas1|cas10|cas2|cas6|csm2|csm3|csm4|csm5|csm6	TypeIII|TypeV-U	TypeIII-A|TypeVU-4	2	0	0	not all loci have repeats	GCA_001435955.1	strain=DSM 20555	na	salivarius		1			1				1
300	Lactobacillus collinoides DSM 20515 = JCM 1123	GCA_001435975	3	8	8	DEDDh|cse2gr11|cas1|cas2|cas3|cas5|cas7|cas8e	TypeI	TypeI-E	1	0	0	not all loci have cas genes	GCA_001435975.1	strain=DSM 20515	representative genome	collinoides		1	1
301	Lactobacillus ozensis DSM 23829 = JCM 17196	GCA_001435995	2	2	2	cas1|cas2	0	0	0	0	missing signature protein		GCA_001435995.1	strain=DSM 23829	representative genome	ozensis	1	1
302	Lactobacillus mucosae DSM 13345	GCA_001436025	2	17	15	DEDDh|cse2gr11|c2c9|cas1|cas2|cas3|cas4|cas5|cas6|cas7|cas8c|cas8e	TypeI|TypeV-U	TypeI-C|TypeI-E|TypeVU-4	2	0	0		GCA_001436025.1	strain=DSM 13345	na	mucosae		1	1						1
303	Lactobacillus dextrinicus DSM 20335	GCA_001436095	2	6	6	cas1|cas2|cas3|cas4|cas5|cas7	TypeI	0	1	0	0	not all loci have cas genes	GCA_001436095.1	strain=DSM 20335	representative genome	dextrinicus		1	1
304	Lactobacillus brantae DSM 23927	GCA_001436115	2	9	9	DEDDh|cse2gr11|cas1|cas2|cas3|cas5|cas6|cas7|cas8e	TypeI	TypeI-E	1	0	0	not all loci have cas genes	GCA_001436115.1	strain=DSM 23927	representative genome	brantae		1	1
305	Lactobacillus hominis DSM 23910 = CRBIP 24.179	GCA_001436125	1	4	4	cas1|cas2|cas9|csn2	TypeII	TypeII-A	1	0	0		GCA_001436125.1	strain=DSM 23910	na	hominis		1		1
306	Lactobacillus thailandensis DSM 22698 = JCM 13996	GCA_001436135	1	9	9	DEDDh|cse2gr11|cas1|cas2|cas3|cas5|cas6|cas7|cas8e	TypeI	TypeI-E	1	0	0		GCA_001436135.1	strain=DSM 22698	na	thailandensis		1	1
307	Lactobacillus kefiri DSM 20587 = JCM 5818	GCA_001436175	3	13	13	DEDDh|cse2gr11|cas1|cas2|cas3|cas5|cas6|cas7|cas8e|cas9|csn2	TypeI|TypeII	TypeI-E|TypeII-A	2	0	0	not all loci have cas genes	GCA_001436175.1	strain=DSM 20587	na	kefiri		1	1	1
308	Lactobacillus amylophilus DSM 20533 = JCM 1125	GCA_001436185	1	8	8	cse2gr11|cas1|cas2|cas3|cas5|cas6|cas7|cas8e	TypeI	TypeI-E	1	0	0		GCA_001436185.1	strain=DSM 20533	na	amylophilus		1	1
309	Lactobacillus agilis DSM 20509	GCA_001436215	2	12	12	cse2gr11|cas1|cas2|cas3|cas5|cas6|cas7|cas8e|cas9|csn2	TypeI|TypeII	TypeI-E|TypeII-A	2	0	0		GCA_001436215.1	strain=DSM 20509	na	agilis		1	1	1
310	Lactobacillus rapi DSM 19907 = JCM 15042	GCA_001436255	4	8	8	cse2gr11|cas1|cas2|cas3|cas5|cas6|cas7|cas8e	TypeI	TypeI-E	1	0	0	not all loci have cas genes	GCA_001436255.1	strain=DSM 19907	representative genome	rapi		1	1
311	Lactobacillus oeni DSM 19972	GCA_001436275	2	8	8	cse2gr11|cas1|cas2|cas3|cas5|cas6|cas7|cas8e	TypeI	TypeI-E	1	0	0	not all loci have cas genes	GCA_001436275.1	strain=DSM 19972	representative genome	oeni		1	1
312	Lactobacillus harbinensis DSM 16991	GCA_001436325	3	2	2	DEDDh|cas1	0	0	0	0	missing signature protein		GCA_001436325.1	strain=DSM 16991	na	harbinensis		1
313	Lactobacillus composti DSM 18527 = JCM 14202	GCA_001436375	3	3	3	cas1|cas2|cas9	TypeII	TypeII-C	1	0	0	not all loci have cas genes	GCA_001436375.1	strain=DSM 18527	na	composti		1		1
314	Lactobacillus malefermentans DSM 5705 = KCTC 3548	GCA_001436395	2	7	6	c2c9|cas1|cas2|cas3|cas4|cas5|cas7	TypeI|TypeV-U	TypeVU-4	2	0	0		GCA_001436395.1	strain=DSM 5705	representative genome	malefermentans		1	1						1
315	Lactobacillus graminis DSM 20719	GCA_001436415	1	4	4	DEDDh|cas1|cas2|cas9	TypeII	TypeII-C	1	0	0		GCA_001436415.1	strain=DSM 20719	representative genome	graminis		1		1
316	Lactobacillus ruminis DSM 20403 = NBRC 102161	GCA_001436475	2	12	12	cas1|cas10|cas2|cas4|cas5|cas6|cas7|csm2|csm3|csm4|csm5	TypeIII	0	1	0	0	not all loci have cas genes	GCA_001436475.1	strain=DSM 20403	na	ruminis		1			1
317	Lactobacillus rennini DSM 20253	GCA_001436505	5	10	10	cas1|cas2|cas3|cas4|cas5|cas7|cas9	TypeI|TypeII	TypeII-B	2	0	0	not all loci have cas genes	GCA_001436505.1	strain=DSM 20253	representative genome	rennini		1	1	1
318	Lactobacillus mali KCTC 3596 = DSM 20444	GCA_001436535	1	1	0	c2c9	TypeV-U	TypeVU-4	1	missing cas1	0		GCA_001436535.1	strain=DSM 20444	na	mali		1							1
319	Lactobacillus similis DSM 23365 = JCM 2765	GCA_001436595	3	9	5	c2c9|cas1|cas3|cas4|cas5|cas7	TypeI|TypeV-U	TypeVU-4	2	0	0	not all loci have cas genes	GCA_001436595.1	strain=DSM 23365	na	similis		1	1						1
320	Lactobacillus floricola DSM 23037 = JCM 16512	GCA_001436605	3	8	8	cas1|cas2|cas9	TypeII	TypeII-C	1	0	0	not all loci have cas genes	GCA_001436605.1	strain=DSM 23037	representative genome	floricola		1		1
321	Lactobacillus florum DSM 22689 = JCM 16035	GCA_001436645	1	4	4	cas1|cas2|cas9|csn2	TypeII	TypeII-A	1	0	0		GCA_001436645.1	strain=DSM 22689	representative genome	florum		1		1
322	Lactobacillus senmaizukei DSM 21775 = NBRC 103853	GCA_001436675	1	5	4	DEDDh|c2c9|cas1|cas9|csn2	TypeII|TypeV-U	TypeII-A|TypeVU-4	2	0	0	not all loci have repeats	GCA_001436675.1	strain=DSM 21775	na	senmaizukei		1		1					1
323	Lactobacillus sucicola DSM 21376 = JCM 15457	GCA_001436705	2	13	13	cse2gr11|cas1|cas2|cas3|cas4|cas5|cas6|cas7|cas8e	TypeI	TypeI-E	1	0	0	not all loci have cas genes	GCA_001436705.1	strain=DSM 21376	na	sucicola		1	1
324	Lactobacillus cacaonum DSM 21116	GCA_001436735	1	3	3	cas1|cas2|cas9	TypeII	TypeII-C	1	0	0		GCA_001436735.1	strain=DSM 21116	representative genome	cacaonum		1		1
325	Lactobacillus aquaticus DSM 21051	GCA_001436755	1	8	8	cse2gr11|cas1|cas2|cas3|cas5|cas6|cas7|cas8e	TypeI	TypeI-E	1	0	0		GCA_001436755.1	strain=DSM 21051	representative genome	aquaticus		1	1
326	Lactobacillus acetotolerans DSM 20749 = JCM 3825	GCA_001436775	3	8	8	cse2gr11|cas1|cas2|cas3|cas5|cas6|cas7|cas8e	TypeI	TypeI-E	1	0	0	not all loci have cas genes	GCA_001436775.1	strain=DSM 20749	na	acetotolerans		1	1
327	Lactobacillus selangorensis	GCA_001436805	2	6	6	cas1|cas2|cas3|cas4|cas5|cas7	TypeI	0	1	0	0	not all loci have cas genes	GCA_001436805.1	strain=ATCC BAA-66	na	selangorensis		1	1
328	Lactobacillus fermentum	GCA_001436835	1	2	2	cas1|cas9	TypeII	TypeII-C	1	0	0		GCA_001436835.1	strain=DSM 20055	na	fermentum		1		1
329	Lactobacillus acidipiscis	GCA_001436945	5	15	15	cse2gr11|cas1|cas10|cas2|cas3|cas5|cas6|cas7|cas8e|csm2|csm3|csm4|csm5	TypeI|TypeIII	TypeI-E	2	0	0	not all loci have cas genes	GCA_001436945.1	strain=DSM 15353	na	acidipiscis		1	1		1
330	Lactobacillus paucivorans	GCA_001437125	2	10	10	DEDDh|cse2gr11|cas1|cas2|cas3|cas5|cas6|cas7|cas8e	TypeI	TypeI-E	1	0	0	not all loci have cas genes	GCA_001437125.1	strain=DSM 22467	representative genome	paucivorans		1	1
331	Lactobacillus mali	GCA_001437155	1	3	3	cas1|cas2|cas9	TypeII	TypeII-C	1	0	0		GCA_001437155.1	strain=ATCC 27304	na	mali		1		1
332	Lactobacillus delbrueckii subsp. bulgaricus ATCC 11842 = JCM 1002	GCA_001437195	1	8	8	cse2gr11|cas1|cas2|cas3|cas5|cas6|cas7|cas8e	TypeI	TypeI-E	1	0	0		GCA_001437195.1	strain=DSM 20081	na	delbrueckii		1	1
333	Lactobacillus selangorensis	GCA_001437205	3	6	6	cas1|cas2|cas3|cas4|cas5|cas7	TypeI	0	1	0	0	not all loci have cas genes	GCA_001437205.1	strain=DSM 13344	representative genome	selangorensis		1	1
334	Lactobacillus ingluviei	GCA_001437235	3	7	7	DEDDh|cas1|cas2|cas3|cas4|cas5|cas7	TypeI	0	1	0	0	not all loci have cas genes	GCA_001437235.1	strain=DSM 14792	na	ingluviei		1	1
335	Lactobacillus parabuchneri	GCA_001437335	1	4	4	DEDDh|cas1|cas9|csn2	TypeII	TypeII-A	1	0	0		GCA_001437335.1	strain=DSM 15352	na	parabuchneri		1		1
336	Lactobacillus amylovorus DSM 16698	GCA_001437365	3	8	7	c2c9|cas1|cas2|cas3|cas4|cas5|cas6|cas7	TypeI|TypeV-U	TypeVU-4	2	0	0	not all loci have cas genes	GCA_001437365.1	strain=DSM 16698	na	amylovorus		1	1
337	Lactobacillus saniviri JCM 17471 = DSM 24301	GCA_001437465	1	5	5	DEDDh|cas1|cas2|cas9|csn2	TypeII	TypeII-A	1	0	0		GCA_001437465.1	strain=DSM 24301	na	saniviri		1		1
338	Lactobacillus delbrueckii subsp. jakobsenii ZN7a-9 = DSM 26046	GCA_001437485	2	4	3	c2c9|cas1|cas9	TypeII|TypeV-U	TypeII-C|TypeVU-4	2	0	0		GCA_001437485.1	strain=DSM 26046	na	delbrueckii		1		1					1
339	Lactobacillus hokkaidonensis	GCA_001437505	1	0	0	0	0	0	0	0	0		GCA_001437505.1	strain=DSM 26202	na	hokkaidonensis	1	1
340	Lactobacillus parabrevis	GCA_001437515	1	4	4	DEDDh|cas1|cas9|csn2	TypeII	TypeII-A	1	0	0		GCA_001437515.1	strain=LMG 11984	na	parabrevis		1		1
341	Lactobacillus helveticus	GCA_001437535	3	8	8	cse2gr11|cas1|cas2|cas3|cas5|cas6|cas7|cas8e	TypeI	TypeI-E	1	0	0	not all loci have cas genes	GCA_001437535.1	strain=LMG 22464	na	helveticus		1	1
342	Lactobacillus lindneri DSM 20690 = JCM 11027	GCA_001438685	1	5	5	DEDDh|cas1|cas2|cas9|csn2	TypeII	TypeII-A	1	0	0		GCA_001438685.1	strain=DSM 20690	na	lindneri		1		1
343	Lactobacillus ceti DSM 22408	GCA_001438785	1	3	3	cas1|cas2|cas9	TypeII	TypeII-C	1	0	0		GCA_001438785.1	strain=DSM 22408	na	ceti		1		1
344	Lactobacillus kimchiensis	GCA_001438805	2	0	0	0	0	0	0	0	0		GCA_001438805.1	strain=DSM 24716	representative genome	kimchiensis	1	1
345	Lactobacillus crustorum	GCA_001438825	1	0	0	0	0	0	0	0	0		GCA_001438825.1	strain=LMG 23699	na	crustorum	1	1
346	Lactobacillus paraplantarum	GCA_001443645	4	13	13	cse2gr11|cas1|cas2|cas3|cas5|cas6|cas7|cas8e|cas9|csn2	TypeI|TypeII	TypeI-E|TypeII-A	2	0	0	not all loci have cas genes	GCA_001443645.1	strain=L-ZS9	na	paraplantarum		1	1	1
347	Lactobacillus plantarum	GCA_001469145	5	2	2	cas1|cas2	0	0	0	0	missing signature protein		GCA_001469145.1	strain=SF2A35B	na	plantarum	1	1
348	Lactobacillus delbrueckii subsp. bulgaricus	GCA_001469775	1	2	2	cas1|cas9	TypeII	TypeII-C	1	0	0		GCA_001469775.1	strain=MN-BM-F01	na	delbrueckii		1		1
349	Lactobacillus farciminis	GCA_001485255	1	8	4	c2c9|cas1|cas2|cas9|csn2	TypeII|TypeV-U	TypeII-A|TypeVU-4	2	0	0	not all loci have repeats	GCA_001485255.1	strain=NBRC 111452	na	farciminis		1		1					1
350	Lactobacillus delbrueckii subsp. bulgaricus	GCA_001510975	2	12	12	cas1|cas10|cas2|cas6|cas9|csm2|csm3|csm4|csm5|csn2	TypeII|TypeIII	TypeII-A	2	0	0		GCA_001510975.1	strain=CFL1	na	delbrueckii		1		1	1
351	Lactobacillus casei	GCA_001540885	1	5	5	DEDDh|cas1|cas2|cas9|csn2	TypeII	TypeII-A	1	0	0		GCA_001540885.1	strain=Lc1542	na	casei		1		1
352	Lactobacillus brevis	GCA_001540905	2	1	1	DEDDh	0	0	0	missing cas1	missing signature protein		GCA_001540905.1	strain=Lb1595	na	brevis	1	1
353	Lactobacillus plantarum	GCA_001540965	1	4	4	cas1|cas2|cas9|csn2	TypeII	TypeII-A	1	0	0		GCA_001540965.1	strain=Lp1612	na	plantarum		1		1
354	Lactobacillus crispatus	GCA_001541385	5	16	16	cse2gr11|cas1|cas2|cas3|cas4|cas5|cas6|cas7|cas8b|cas8e	TypeI	TypeI-B|TypeI-E	1	0	0	not all loci have cas genes	GCA_001541385.1	strain=VMC3	na	crispatus		1	1
355	Lactobacillus crispatus	GCA_001541405	1	4	4	cas1|cas2|cas9|csn2	TypeII	TypeII-A	1	0	0		GCA_001541405.1	strain=VMC4	na	crispatus		1		1
356	Lactobacillus crispatus	GCA_001541505	2	5	5	cas1|cas2|cas9|csn2	TypeII	TypeII-A	1	0	0	not all loci have cas genes	GCA_001541505.1	strain=VMC6	na	crispatus		1		1
357	Lactobacillus crispatus	GCA_001541515	1	5	5	cas1|cas2|cas9|csn2	TypeII	TypeII-A	1	0	0		GCA_001541515.1	strain=VMC5	na	crispatus		1		1
358	Lactobacillus crispatus	GCA_001541535	1	5	5	cas1|cas2|cas9|csn2	TypeII	TypeII-A	1	0	0		GCA_001541535.1	strain=VMC7	na	crispatus		1		1
359	Lactobacillus crispatus	GCA_001541585	1	6	5	c2c9|cas1|cas2|cas9|csn2	TypeII|TypeV-U	TypeII-A|TypeVU-4	2	0	0	not all loci have repeats	GCA_001541585.1	strain=VMC8	na	crispatus		1		1					1
360	Lactobacillus brevis	GCA_001541605	2	1	1	DEDDh	0	0	0	missing cas1	missing signature protein		GCA_001541605.1	strain=D6	na	brevis	1	1
361	Lactobacillus crispatus	GCA_001546015	2	5	5	cas1|cas2|cas9|csn2	TypeII	TypeII-A	1	0	0	not all loci have cas genes	GCA_001546015.1	strain=VMC1	na	crispatus		1		1
362	Lactobacillus crispatus	GCA_001546025	1	3	3	cas1|cas2|cas9	TypeII	TypeII-C	1	0	0		GCA_001546025.1	strain=VMC2	na	crispatus		1		1
363	Lactobacillus crispatus	GCA_001563615	1	5	5	cas1|cas2|cas9|csn2	TypeII	TypeII-A	1	0	0		GCA_001563615.1	strain=PSS7772C	na	crispatus		1		1
364	Lactobacillus johnsonii	GCA_001572665	1	4	4	cas1|cas2|cas9|csn2	TypeII	TypeII-A	1	0	0		GCA_001572665.1	strain=W1	na	johnsonii		1		1
365	Lactobacillus helveticus	GCA_001572805	1	4	0	c2c9	TypeV-U	TypeVU-4	1	missing cas1	0		GCA_001572805.1	strain=Lh 12	na	helveticus		1							1
366	Lactobacillus plantarum	GCA_001595615	1	0	0	0	0	0	0	0	0		GCA_001595615.1	strain=43-3	na	plantarum	1	1
367	Lactobacillus plantarum	GCA_001596195	2	0	0	0	0	0	0	0	0		GCA_001596195.1	strain=E2C2	na	plantarum	1	1
368	Lactobacillus plantarum	GCA_001597605	2	0	0	0	0	0	0	0	0		GCA_001597605.1	strain=E2C5	na	plantarum	1	1
369	Lactobacillus collinoides	GCA_001623425	4	9	8	DEDDh|cse2gr11|c2c9|cas1|cas2|cas3|cas5|cas7|cas8e	TypeI|TypeV-U	TypeI-E|TypeVU-4	2	0	0	not all loci have cas genes	GCA_001623425.1	strain=237	na	collinoides		1	1						1
370	Lactobacillus plantarum	GCA_001633245	1	0	0	0	0	0	0	0	0		GCA_001633245.1	strain=ER	na	plantarum	1	1
371	Lactobacillus plantarum	GCA_001633565	1	4	4	cas1|cas2|cas9|csn2	TypeII	TypeII-A	1	0	0		GCA_001633565.1	strain=Nizo2801	na	plantarum		1		1
372	Lactobacillus plantarum	GCA_001633675	1	0	0	0	0	0	0	0	0		GCA_001633675.1	strain=Nizo2889	na	plantarum	1	1
373	Lactobacillus plantarum	GCA_001633685	1	0	0	0	0	0	0	0	0		GCA_001633685.1	strain=Nizo3400	na	plantarum	1	1
374	Lactobacillus acidophilus	GCA_001639165	1	1	0	c2c9	TypeV-U	TypeVU-4	1	missing cas1	0		GCA_001639165.1	strain=WG-LB-IV	na	acidophilus		1							1
375	Lactobacillus plantarum	GCA_001639445	5	2	2	cas1|cas2	0	0	0	0	missing signature protein		GCA_001639445.1	strain=Nizo1839	na	plantarum	1	1
376	Lactobacillus plantarum	GCA_001639485	1	4	4	cas1|cas2|cas9|csn2	TypeII	TypeII-A	1	0	0		GCA_001639485.1	strain=Nizo2029	na	plantarum		1		1
377	Lactobacillus plantarum	GCA_001639545	2	0	0	0	0	0	0	0	0		GCA_001639545.1	strain=Nizo2259	na	plantarum	1	1
378	Lactobacillus delbrueckii subsp. bulgaricus	GCA_001647065	3	8	8	cse2gr11|cas1|cas2|cas3|cas5|cas6|cas7|cas8e	TypeI	TypeI-E	1	0	0	not all loci have cas genes	GCA_001647065.1	strain=LBB.B5	na	delbrueckii		1	1
379	Lactobacillus aviarius	GCA_001652035	1	4	4	cas1|cas2|cas9|csn2	TypeII	TypeII-A	1	0	0		GCA_001652035.1	strain=UMNLAv9	na	aviarius		1		1
380	Lactobacillus aviarius	GCA_001654615	1	4	4	cas1|cas2|cas9|csn2	TypeII	TypeII-A	1	0	0		GCA_001654615.1	strain=UMNLAv11	na	aviarius		1		1
381	Lactobacillus rhamnosus	GCA_001656535	3	4	4	cas1|cas2|cas9|csn2	TypeII	TypeII-A	1	0	0	not all loci have cas genes	GCA_001656535.1	strain=Lrh8	na	rhamnosus		1		1
382	Lactobacillus rhamnosus	GCA_001656545	1	4	4	cas1|cas2|cas9|csn2	TypeII	TypeII-A	1	0	0		GCA_001656545.1	strain=Lrh32	na	rhamnosus		1		1
383	Lactobacillus rhamnosus	GCA_001656655	2	5	5	DEDDh|cas1|cas2|cas9|csn2	TypeII	TypeII-A	1	0	0	not all loci have cas genes	GCA_001656655.1	strain=Lrh22	na	rhamnosus		1		1
384	Lactobacillus rhamnosus	GCA_001656685	2	5	5	DEDDh|cas1|cas2|cas9|csn2	TypeII	TypeII-A	1	0	0	not all loci have cas genes	GCA_001656685.1	strain=Lrh19	na	rhamnosus		1		1
385	Lactobacillus rhamnosus	GCA_001656735	3	5	5	DEDDh|cas1|cas2|cas9|csn2	TypeII	TypeII-A	1	0	0	not all loci have cas genes	GCA_001656735.1	strain=Lrh11	na	rhamnosus		1		1
386	Lactobacillus rhamnosus	GCA_001656755	2	4	4	cas1|cas2|cas9|csn2	TypeII	TypeII-A	1	0	0	not all loci have cas genes	GCA_001656755.1	strain=Lrh1	na	rhamnosus		1		1
387	Lactobacillus rhamnosus	GCA_001656765	2	5	5	DEDDh|cas1|cas2|cas9|csn2	TypeII	TypeII-A	1	0	0	not all loci have cas genes	GCA_001656765.1	strain=Lrh34	na	rhamnosus		1		1
388	Lactobacillus rhamnosus	GCA_001656785	3	4	4	cas1|cas2|cas9|csn2	TypeII	TypeII-A	1	0	0	not all loci have cas genes	GCA_001656785.1	strain=Lrh9	na	rhamnosus		1		1
389	Lactobacillus rhamnosus	GCA_001656815	3	4	4	cas1|cas2|cas9|csn2	TypeII	TypeII-A	1	0	0	not all loci have cas genes	GCA_001656815.1	strain=Lrh7	na	rhamnosus		1		1
390	Lactobacillus rhamnosus	GCA_001656835	2	4	4	cas1|cas2|cas9|csn2	TypeII	TypeII-A	1	0	0	not all loci have cas genes	GCA_001656835.1	strain=Lrh6	na	rhamnosus		1		1
391	Lactobacillus rhamnosus	GCA_001656845	2	5	5	DEDDh|cas1|cas2|cas9|csn2	TypeII	TypeII-A	1	0	0	not all loci have cas genes	GCA_001656845.1	strain=Lrh5	na	rhamnosus		1		1
392	Lactobacillus rhamnosus	GCA_001656875	2	4	4	cas1|cas2|cas9|csn2	TypeII	TypeII-A	1	0	0	not all loci have cas genes	GCA_001656875.1	strain=Lrh4	na	rhamnosus		1		1
393	Lactobacillus rhamnosus	GCA_001656915	1	4	4	cas1|cas2|cas9|csn2	TypeII	TypeII-A	1	0	0		GCA_001656915.1	strain=Lrh3	na	rhamnosus		1		1
394	Lactobacillus rhamnosus	GCA_001656925	7	4	4	cas1|cas2|cas9|csn2	TypeII	TypeII-A	1	0	0	not all loci have cas genes	GCA_001656925.1	strain=Lrh28	na	rhamnosus		1		1
395	Lactobacillus rhamnosus	GCA_001657025	1	4	4	cas1|cas2|cas9|csn2	TypeII	TypeII-A	1	0	0		GCA_001657025.1	strain=Lrh2	na	rhamnosus		1		1
396	Lactobacillus rhamnosus	GCA_001657055	1	4	4	cas1|cas2|cas9|csn2	TypeII	TypeII-A	1	0	0		GCA_001657055.1	strain=Lrh18	na	rhamnosus		1		1
397	Lactobacillus rhamnosus	GCA_001657075	2	4	4	cas1|cas2|cas9|csn2	TypeII	TypeII-A	1	0	0	not all loci have cas genes	GCA_001657075.1	strain=Lrh17	na	rhamnosus		1		1
398	Lactobacillus rhamnosus	GCA_001657085	1	5	5	DEDDh|cas1|cas2|cas9|csn2	TypeII	TypeII-A	1	0	0		GCA_001657085.1	strain=Lrh16	na	rhamnosus		1		1
399	Lactobacillus rhamnosus	GCA_001657115	1	4	4	cas1|cas2|cas9|csn2	TypeII	TypeII-A	1	0	0		GCA_001657115.1	strain=Lrh14	na	rhamnosus		1		1
400	Lactobacillus rhamnosus	GCA_001657135	4	4	4	cas1|cas2|cas9|csn2	TypeII	TypeII-A	1	0	0	not all loci have cas genes	GCA_001657135.1	strain=Lrh13	na	rhamnosus		1		1
401	Lactobacillus rhamnosus	GCA_001657165	4	4	4	cas1|cas2|cas9|csn2	TypeII	TypeII-A	1	0	0	not all loci have cas genes	GCA_001657165.1	strain=Lrh10	na	rhamnosus		1		1
402	Lactobacillus rhamnosus	GCA_001657195	2	5	5	DEDDh|cas1|cas2|cas9|csn2	TypeII	TypeII-A	1	0	0	not all loci have cas genes	GCA_001657195.1	strain=Lrh33	na	rhamnosus		1		1
403	Lactobacillus rhamnosus	GCA_001657245	1	4	4	cas1|cas2|cas9|csn2	TypeII	TypeII-A	1	0	0		GCA_001657245.1	strain=Lrh45	na	rhamnosus		1		1
404	Lactobacillus plantarum	GCA_001659745	1	4	4	cas1|cas2|cas9|csn2	TypeII	TypeII-A	1	0	0		GCA_001659745.1	strain=LZ206	na	plantarum		1		1
405	Lactobacillus plantarum	GCA_001660025	1	4	4	cas1|cas2|cas9|csn2	TypeII	TypeII-A	1	0	0		GCA_001660025.1	strain=LZ227	na	plantarum		1		1
406	Lactobacillus plantarum	GCA_001660645	3	13	13	cse2gr11|cas1|cas2|cas3|cas5|cas6|cas7|cas8e|cas9|csn2	TypeI|TypeII	TypeI-E|TypeII-A	2	0	0	not all loci have cas genes	GCA_001660645.1	strain=MPL16	na	plantarum		1	1	1
407	Lactobacillus backii	GCA_001663655	1	2	2	cas1|cas2	0	0	0	0	missing signature protein		GCA_001663655.1	strain=TMW 1.1988	na	backii	1	1
408	Lactobacillus backii	GCA_001663675	1	0	0	0	0	0	0	0	0		GCA_001663675.1	strain=TMW 1.1989	representative genome	backii	1	1
409	Lactobacillus backii	GCA_001663715	1	2	2	cas1|cas2	0	0	0	0	missing signature protein		GCA_001663715.1	strain=TMW 1.1991	na	backii	1	1
410	Lactobacillus backii	GCA_001663735	1	2	2	cas1|cas2	0	0	0	0	missing signature protein		GCA_001663735.1	strain=TMW 1.1992	na	backii	1	1
411	Lactobacillus backii	GCA_001663755	1	0	0	0	0	0	0	0	0		GCA_001663755.1	strain=TMW 1.2002	na	backii	1	1
412	Lactobacillus curvatus	GCA_001663835	1	4	4	DEDDh|cas1|cas2|cas9	TypeII	TypeII-C	1	0	0		GCA_001663835.1	strain=FBA2	na	curvatus		1		1
413	Lactobacillus plantarum	GCA_001675425	1	4	4	cas1|cas2|cas9|csn2	TypeII	TypeII-A	1	0	0		GCA_001675425.1	strain=TL2766	na	plantarum		1		1
414	Lactobacillus brevis	GCA_001676805	2	5	5	DEDDh|cas1|cas2|cas9|csn2	TypeII	TypeII-A	1	0	0	not all loci have cas genes	GCA_001676805.1	strain=NPS-QW-145	na	brevis		1		1
415	Lactobacillus parabuchneri	GCA_001677035	3	9	9	DEDDh|cse2gr11|cas1|cas2|cas3|cas5|cas6|cas7|cas8e	TypeI	TypeI-E	1	0	0	not all loci have cas genes	GCA_001677035.1	strain=IPLA 11122	na	parabuchneri		1	1
416	Lactobacillus parabuchneri	GCA_001687145	5	9	9	DEDDh|cse2gr11|cas1|cas2|cas3|cas5|cas6|cas7|cas8e	TypeI	TypeI-E	1	0	0	not all loci have cas genes	GCA_001687145.1	strain=IPLA 11150	na	parabuchneri		1	1
417	Lactobacillus parabuchneri	GCA_001687155	4	9	9	DEDDh|cse2gr11|cas1|cas2|cas3|cas5|cas6|cas7|cas8e	TypeI	TypeI-E	1	0	0	not all loci have cas genes	GCA_001687155.1	strain=IPLA 11117	na	parabuchneri		1	1
418	Lactobacillus reuteri	GCA_001688685	1	6	4	c2c9|cas1|cas2|cas9|csn2	TypeII|TypeV-U	TypeII-A|TypeVU-4	2	0	0	not all loci have repeats	GCA_001688685.2	strain=I49	na	reuteri		1		1					1
419	Lactobacillus curvatus	GCA_001698165	3	12	12	DEDDh|cse2gr11|cas1|cas2|cas3|cas5|cas6|cas7|cas8e|cas9	TypeI|TypeII	TypeI-E|TypeII-C	2	0	0	not all loci have cas genes	GCA_001698165.1	strain=WiKim52	na	curvatus		1	1	1
420	Lactobacillus helveticus	GCA_001702095	3	22	7	c2c9|cas1|cas2|cas3|cas4|cas5|cas6|cas7	TypeI|TypeV-U	TypeVU-4	2	0	0	not all loci have cas genes	GCA_001702095.1	strain=D76	na	helveticus		1	1						1
421	Lactobacillus lindneri	GCA_001702115	1	5	5	DEDDh|cas1|cas2|cas9|csn2	TypeII	TypeII-A	1	0	0		GCA_001702115.1	strain=TMW 1.1993	na	lindneri		1		1
422	Lactobacillus lindneri	GCA_001702135	1	5	5	DEDDh|cas1|cas2|cas9|csn2	TypeII	TypeII-A	1	0	0		GCA_001702135.1	strain=TMW 1.481	representative genome	lindneri		1		1
423	Lactobacillus paracollinoides	GCA_001702155	5	13	9	DEDDh|cse2gr11|c2c9|cas1|cas2|cas5|cas6|cas7|cas8e|cas9	TypeII|TypeV-U	TypeII-C|TypeVU-4	2	0	0	not all loci have cas genes	GCA_001702155.1	strain=TMW 1.1979	na	paracollinoides				1					1
424	Lactobacillus paracollinoides	GCA_001702175	3	5	4	DEDDh|c2c9|cas1|cas2|cas9	TypeII|TypeV-U	TypeII-C|TypeVU-4	2	0	0	not all loci have cas genes	GCA_001702175.1	strain=TMW 1.1994	representative genome	paracollinoides				1					1
425	Lactobacillus paracollinoides	GCA_001702195	5	12	9	DEDDh|cse2gr11|c2c9|cas1|cas2|cas5|cas6|cas7|cas8e|cas9	TypeII|TypeV-U	TypeII-C|TypeVU-4	2	0	0	not all loci have cas genes	GCA_001702195.1	strain=TMW 1.1995	na	paracollinoides				1					1
426	Lactobacillus crispatus	GCA_001704465	4	13	8	cse2gr11|c2c9|cas1|cas2|cas3|cas5|cas6|cas7|cas8e	TypeI|TypeV-U	TypeI-E|TypeVU-4	2	0	0	not all loci have cas genes	GCA_001704465.1	strain=C25	na	crispatus		1	1						1
427	Lactobacillus animalis	GCA_001705475	2	4	4	cas1|cas2|cas9|csn2	TypeII	TypeII-A	1	0	0	not all loci have cas genes	GCA_001705475.1	strain=P38	na	animalis		1		1
428	Lactobacillus johnsonii	GCA_001714745	1	5	4	c2c9|cas1|cas2|cas9|csn2	TypeII|TypeV-U	TypeII-A|TypeVU-4	2	0	0	not all loci have repeats	GCA_001714745.1	strain=BS15	na	johnsonii		1		1					1
429	Lactobacillus plantarum	GCA_001715615	1	4	4	cas1|cas2|cas9|csn2	TypeII	TypeII-A	1	0	0		GCA_001715615.1	strain=LY-78	na	plantarum		1		1
430	Lactobacillus plantarum	GCA_001720285	1	4	4	cas1|cas2|cas9|csn2	TypeII	TypeII-A	1	0	0		GCA_001720285.1	strain=JSA22	na	plantarum		1		1
431	Lactobacillus rhamnosus	GCA_001721925	1	3	3	cas1|cas2|csn2	0	0	0	0	missing signature protein		GCA_001721925.1	strain=LRB	na	rhamnosus	1	1
432	Lactobacillus brevis	GCA_001722065	4	1	1	DEDDh	0	0	0	missing cas1	missing signature protein		GCA_001722065.1	strain=DPC 6108	na	brevis	1	1
433	Lactobacillus salivarius	GCA_001723525	1	11	7	c2c9|cas1|cas2|cas3|cas5|cas6|cas7|cas8e	TypeI|TypeV-U	TypeI-E|TypeVU-4	2	0	0	not all loci have repeats	GCA_001723525.1	strain=CICC 23174	na	salivarius		1	1						1
434	Lactobacillus curvatus	GCA_001723545	1	4	4	DEDDh|cas1|cas2|cas9	TypeII	TypeII-C	1	0	0		GCA_001723545.1	strain=WiKim38	na	curvatus		1		1
435	Lactobacillus jensenii	GCA_001742045	1	3	3	cas1|cas2|cas9	TypeII	TypeII-C	1	0	0		GCA_001742045.1	strain=TL2937	na	jensenii		1		1
436	Lactobacillus fermentum	GCA_001742205	1	12	5	DEDDh|c2c9|cas1|cas2|cas9	TypeII|TypeV-U	TypeII-C|TypeVU-4	2	0	0	not all loci have repeats	GCA_001742205.1	strain=NCC2970	na	fermentum		1		1					1
437	Lactobacillus coryniformis subsp. coryniformis	GCA_001742375	2	3	3	cas1|cas2|cas9	TypeII	TypeII-C	1	0	0	not all loci have cas genes	GCA_001742375.1	strain=CRL 1001	na	coryniformis		1		1
438	Lactobacillus helveticus	GCA_001746265	3	23	7	c2c9|cas1|cas2|cas3|cas4|cas5|cas6|cas7	TypeI|TypeV-U	TypeVU-4	2	0	0	not all loci have cas genes	GCA_001746265.2	strain=D75	na	helveticus		1	1						1
439	Lactobacillus plantarum	GCA_001754025	1	0	0	0	0	0	0	0	0		GCA_001754025.1	strain=LL441	na	plantarum	1	1
440	Lactobacillus rhamnosus	GCA_001756565	1	4	4	cas1|cas2|cas9|csn2	TypeII	TypeII-A	1	0	0		GCA_001756565.1	strain=HCT70	na	rhamnosus		1		1
441	Lactobacillus sp. HMSC17G08	GCA_001807635	5	4	4	cas1|cas2|cas9|csn2	TypeII	TypeII-A	1	0	0	not all loci have cas genes	GCA_001807635.1	strain=HMSC17G08	na	sp.		1		1
442	Lactobacillus sp. HMSC24D01	GCA_001807655	2	6	5	DEDDh|c2c9|cas1|cas2|cas9|csn2	TypeII|TypeV-U	TypeII-A|TypeVU-4	2	0	0		GCA_001807655.1	strain=HMSC24D01	na	sp.		1		1					1
443	Lactobacillus sp. HMSC08B12	GCA_001808415	14	8	7	c2c9|cas1|cas2|cas3|cas4|cas5|cas7|cas8c	TypeI|TypeV-U	TypeI-C|TypeVU-4	2	0	0	not all loci have cas genes	GCA_001808415.1	strain=HMSC08B12	na	sp.		1	1						1
444	Lactobacillus sp. HMSC072E07	GCA_001809485	4	5	5	DEDDh|cas1|cas2|cas9|csn2	TypeII	TypeII-A	1	0	0	not all loci have cas genes	GCA_001809485.1	strain=HMSC072E07	na	sp.		1		1
445	Lactobacillus sp. HMSC068B07	GCA_001809645	2	5	5	DEDDh|cas1|cas2|cas9|csn2	TypeII	TypeII-A	1	0	0	not all loci have cas genes	GCA_001809645.1	strain=HMSC068B07	na	sp.		1		1
446	Lactobacillus sp. HMSC064F12	GCA_001809765	4	5	5	DEDDh|cas1|cas2|cas9|csn2	TypeII	TypeII-A	1	0	0	not all loci have cas genes	GCA_001809765.1	strain=HMSC064F12	na	sp.		1		1
447	Lactobacillus sp. HMSC078F07	GCA_001810115	3	5	5	DEDDh|cas1|cas2|cas9|csn2	TypeII	TypeII-A	1	0	0	not all loci have cas genes	GCA_001810115.1	strain=HMSC078F07	na	sp.		1		1
448	Lactobacillus sp. HMSC066G01	GCA_001812155	7	4	4	cas1|cas2|cas9|csn2	TypeII	TypeII-A	1	0	0	not all loci have cas genes	GCA_001812155.1	strain=HMSC066G01	na	sp.		1		1
449	Lactobacillus sp. HMSC068F07	GCA_001812525	4	11	11	DEDDh|cas1|cas2|cas3|cas4|cas5|cas7|cas9|csn2	TypeI|TypeII	TypeII-A|TypeII-B	2	0	0	not all loci have cas genes	GCA_001812525.1	strain=HMSC068F07	na	sp.		1	1	1
450	Lactobacillus sp. HMSC073B09	GCA_001813825	6	4	4	cas1|cas2|cas9|csn2	TypeII	TypeII-A	1	0	0	not all loci have cas genes	GCA_001813825.1	strain=HMSC073B09	na	sp.		1		1
451	Lactobacillus sp. HMSC075D02	GCA_001814335	3	4	4	cas1|cas2|cas9|csn2	TypeII	TypeII-A	1	0	0	not all loci have cas genes	GCA_001814335.1	strain=HMSC075D02	na	sp.		1		1
452	Lactobacillus sp. HMSC073D04	GCA_001815435	3	5	5	DEDDh|cas1|cas2|cas9|csn2	TypeII	TypeII-A	1	0	0	not all loci have cas genes	GCA_001815435.1	strain=HMSC073D04	na	sp.		1		1
453	Lactobacillus sp. HMSC25A02	GCA_001816065	9	13	13	DEDDh|cse2gr11|cas1|cas2|cas3|cas5|cas6|cas7|cas8e|cas9|csn2	TypeI|TypeII	TypeI-E|TypeII-A	2	0	0	not all loci have cas genes	GCA_001816065.1	strain=HMSC25A02	na	sp.		1	1	1
454	Lactobacillus rhamnosus	GCA_001831235	1	4	4	cas1|cas2|cas9|csn2	TypeII	TypeII-A	1	0	0		GCA_001831235.1	strain=ASCC 3029	na	rhamnosus		1		1
455	Lactobacillus paracasei	GCA_001858275	1	5	5	DEDDh|cas1|cas2|cas9|csn2	TypeII	TypeII-A	1	0	0		GCA_001858275.1	strain=L9D	na	paracasei		1		1
456	Lactobacillus plantarum	GCA_001874125	2	0	0	0	0	0	0	0	0		GCA_001874125.1	strain=C410L1	na	plantarum	1	1
457	Lactobacillus plantarum	GCA_001880185	2	4	4	cas1|cas2|cas9|csn2	TypeII	TypeII-A	1	0	0	not all loci have cas genes	GCA_001880185.1	strain=MF1298	na	plantarum		1		1
458	Lactobacillus casei	GCA_001885295	1	5	5	DEDDh|cas1|cas2|cas9|csn2	TypeII	TypeII-A	1	0	0		GCA_001885295.1	strain=Z11	na	casei		1		1
459	Lactobacillus delbrueckii subsp. lactis	GCA_001888905	1	7	7	cas1|cas2|cas3|cas4|cas5|cas7|cas8c	TypeI	TypeI-C	1	0	0		GCA_001888905.1	strain=KCCM 34717	na	delbrueckii		1	1
460	Lactobacillus delbrueckii subsp. jakobsenii ZN7a-9 = DSM 26046	GCA_001888925	2	4	3	c2c9|cas1|cas2|csn2	TypeV-U	TypeVU-4	1	0	0	not all loci have cas genes	GCA_001888925.1	strain=DSM 26046	na	delbrueckii		1							1
461	Lactobacillus delbrueckii subsp. delbrueckii	GCA_001888945	1	4	4	cas1|cas2|cas9|csn2	TypeII	TypeII-A	1	0	0		GCA_001888945.1	strain=KCTC 13731	na	delbrueckii		1		1
462	Lactobacillus delbrueckii subsp. sunkii	GCA_001888965	2	12	10	cse2gr11|c2c9|cas1|cas2|cas3|cas5|cas6|cas7|cas8e	TypeI|TypeV-U	TypeI-E|TypeVU-4	2	0	0		GCA_001888965.1	strain=JCM 17838	na	delbrueckii		1	1						1
463	Lactobacillus delbrueckii subsp. lactis	GCA_001888985	1	9	7	c2c9|cas1|cas2|cas3|cas4|cas5|cas7|cas8c	TypeI|TypeV-U	TypeI-C|TypeVU-4	2	0	0	not all loci have repeats	GCA_001888985.1	strain=KCTC 3035	na	delbrueckii		1	1						1
464	Lactobacillus reuteri	GCA_001889975	2	7	6	c2c9|cas2|cas9|csn2	TypeII|TypeV-U	TypeII-A|TypeVU-4	2	missing cas1	0		GCA_001889975.1	strain=121	na	reuteri		1		1					1
465	Lactobacillus paracasei	GCA_001895185	1	5	5	DEDDh|cas1|cas2|cas9|csn2	TypeII	TypeII-A	1	0	0		GCA_001895185.1	strain=LC-Ikematsu	na	paracasei		1		1
466	Lactobacillus delbrueckii subsp. indicus	GCA_001908415	1	8	8	cse2gr11|cas1|cas2|cas3|cas5|cas6|cas7|cas8e	TypeI	TypeI-E	1	0	0		GCA_001908415.1	strain=JCM 15610	na	delbrueckii		1	1
467	Lactobacillus plantarum subsp. plantarum	GCA_001908455	1	4	4	cas1|cas2|cas9|csn2	TypeII	TypeII-A	1	0	0		GCA_001908455.1	strain=TS12	na	plantarum		1		1
468	Lactobacillus parabuchneri	GCA_001922025	3	9	9	DEDDh|cse2gr11|cas1|cas2|cas3|cas5|cas6|cas7|cas8e	TypeI	TypeI-E	1	0	0	not all loci have cas genes	GCA_001922025.1	strain=FAM21731	representative genome	parabuchneri		1	1
469	Lactobacillus brevis	GCA_001923045	2	1	1	DEDDh	0	0	0	missing cas1	missing signature protein		GCA_001923045.1	strain=BSO 310	na	brevis	1	1
470	Lactobacillus backii	GCA_001923055	2	2	2	cas1|cas2	0	0	0	0	missing signature protein		GCA_001923055.1	strain=L101	na	backii	1	1
471	Lactobacillus jensenii	GCA_001936235	1	3	3	cas1|cas2|cas9	TypeII	TypeII-C	1	0	0		GCA_001936235.1	strain=SNUV360	representative genome	jensenii		1		1
472	Lactobacillus amylophilus DSM 20533 = JCM 1125	GCA_001936335	1	8	8	cse2gr11|cas1|cas2|cas3|cas5|cas6|cas7|cas8e	TypeI	TypeI-E	1	0	0		GCA_001936335.1	strain=DSM 20533	representative genome	amylophilus		1	1
473	Lactobacillus casei	GCA_001940585	2	7	7	DEDDh|cas1|cas2|cas3|cas4|cas5|cas7	TypeI	0	1	0	0	not all loci have cas genes	GCA_001940585.1	strain=B900021	na	casei		1	1
474	Lactobacillus fermentum	GCA_001941785	2	13	9	DEDDh|cse2gr11|c2c9|cas1|cas2|cas3|cas5|cas6|cas7|cas8e	TypeI|TypeV-U	TypeI-E|TypeVU-4	2	0	0		GCA_001941785.1	strain=SNUV175	na	fermentum		1	1						1
475	Lactobacillus delbrueckii subsp. bulgaricus	GCA_001953135	1	3	3	cas1|cas2|csn2	0	0	0	0	missing signature protein		GCA_001953135.1	strain=DSM 20080	na	delbrueckii	1	1
476	Lactobacillus allii	GCA_001971585	1	4	3	c2c9|cas1|cas2|cas9	TypeII|TypeV-U	TypeII-C|TypeVU-4	2	0	0	not all loci have repeats	GCA_001971585.1	strain=WiKim39	na	allii		1		1					1
477	Lactobacillus rhamnosus	GCA_001982425	2	4	4	DEDDh|cas1|cas2|csn2	0	0	0	0	missing signature protein		GCA_001982425.1	strain=AMC143	na	rhamnosus	1	1
478	Lactobacillus rhamnosus	GCA_001988935	2	4	4	cas1|cas2|cas9|csn2	TypeII	TypeII-A	1	0	0	not all loci have cas genes	GCA_001988935.1	strain=BFE5264	na	rhamnosus		1		1
479	Lactobacillus rhamnosus	GCA_001991035	1	4	4	cas1|cas2|cas9|csn2	TypeII	TypeII-A	1	0	0		GCA_001991035.1	strain=L156.4	na	rhamnosus		1		1
480	Lactobacillus delbrueckii subsp. bulgaricus	GCA_002000885	3	12	12	cas1|cas10|cas2|cas6|cas9|csm2|csm3|csm4|csm5	TypeII|TypeIII	TypeII-C	2	0	0	not all loci have cas genes	GCA_002000885.1	strain=ND04	na	delbrueckii		1		1	1
481	Lactobacillus delbrueckii subsp. lactis	GCA_002016675	1	7	7	cas1|cas2|cas3|cas4|cas5|cas7|cas8c	TypeI	TypeI-C	1	0	0		GCA_002016675.1	strain=KCTC 3034	na	delbrueckii		1	1
482	Lactobacillus delbrueckii subsp. lactis DSM 20072	GCA_002017855	1	7	6	c2c9|cas1|cas2|cas3|cas5|cas7|cas8c	TypeI|TypeV-U	TypeI-C|TypeVU-4	2	0	0	not all loci have repeats	GCA_002017855.1	strain=DSM 20072	na	delbrueckii		1	1						1
483	Lactobacillus brevis	GCA_002017995	3	7	7	DEDDh|cse2gr11|cas1|cas2|cas3|cas5|cas7	TypeI	0	1	0	0	not all loci have cas genes	GCA_002017995.1	strain=G101	na	brevis		1	1
484	Lactobacillus plantarum	GCA_002024845	1	4	4	cas1|cas2|cas9|csn2	TypeII	TypeII-A	1	0	0		GCA_002024845.1	strain=CLP0611	na	plantarum		1		1
485	Lactobacillus rhamnosus	GCA_002025085	1	4	4	cas1|cas2|cas9|csn2	TypeII	TypeII-A	1	0	0		GCA_002025085.1	strain=WQ2	na	rhamnosus		1		1
486	Lactobacillus reuteri	GCA_002027295	2	5	3	c2c9|cas1|cas2|csn2	TypeV-U	TypeVU-4	1	0	0	not all loci have cas genes	GCA_002027295.1	strain=CECT8605	na	reuteri		1							1
487	Lactobacillus casei	GCA_002027405	1	9	9	DEDDh|cse2gr11|cas1|cas2|cas3|cas5|cas6|cas7|cas8e	TypeI	TypeI-E	1	0	0		GCA_002027405.1	strain=W16	na	casei		1	1
488	Lactobacillus fermentum	GCA_002072085	2	14	13	DEDDh|cse2gr11|c2c9|cas1|cas2|cas3|cas5|cas6|cas7|cas8e|cas9|csn2	TypeI|TypeII|TypeV-U	TypeI-E|TypeII-A|TypeVU-4	3	0	0	not all loci have repeats	GCA_002072085.1	strain=VRI-003	na	fermentum		1	1	1					1
489	Lactobacillus amylolyticus	GCA_002075105	3	11	11	cas1|cas2|cas3|cas4|cas5|cas6|cas7|cas9|csn2	TypeI|TypeII	TypeII-A|TypeII-B	2	0	0	not all loci have cas genes	GCA_002075105.1	strain=L6	representative genome	amylolyticus		1	1	1
490	Lactobacillus rhamnosus	GCA_002076955	1	4	4	cas1|cas2|cas9|csn2	TypeII	TypeII-A	1	0	0		GCA_002076955.1	strain=Pen	na	rhamnosus		1		1
491	Lactobacillus paracasei	GCA_002079285	1	5	5	DEDDh|cas1|cas2|cas9|csn2	TypeII	TypeII-A	1	0	0		GCA_002079285.1	strain=IIA	na	paracasei		1		1
492	Lactobacillus salivarius	GCA_002079325	5	13	13	cas1|cas10|cas2|cas6|cas9|csm2|csm3|csm4|csm5|csm6|csn2	TypeII|TypeIII	TypeII-A|TypeIII-A	2	0	0	not all loci have cas genes	GCA_002079325.1	strain=NCIMB702343	na	salivarius		1		1	1
493	Lactobacillus salivarius	GCA_002079335	1	6	5	c2c9|cas1|cas2|cas9|csn2	TypeII|TypeV-U	TypeII-A|TypeVU-4	2	0	0	not all loci have repeats	GCA_002079335.1	strain=NCIMB8818	na	salivarius		1		1					1
494	Lactobacillus salivarius	GCA_002079365	1	4	3	c2c9|cas1|cas2|csn2	TypeV-U	TypeVU-4	1	0	0		GCA_002079365.1	strain=NCIMB8816	na	salivarius		1							1
495	Lactobacillus salivarius	GCA_002079405	1	5	4	c2c9|cas1|cas2|cas9|csn2	TypeII|TypeV-U	TypeII-A|TypeVU-4	2	0	0	not all loci have repeats	GCA_002079405.1	strain=JCM 1230	na	salivarius		1		1					1
496	Lactobacillus salivarius	GCA_002079435	2	11	10	c2c9|cas1|cas2|cas6|cas9|csm2|csm3|csm4|csm5|csn2	TypeII|TypeV-U	TypeII-A|TypeVU-4	2	0	0		GCA_002079435.1	strain=L21	na	salivarius		1		1					1
497	Lactobacillus salivarius	GCA_002079485	1	5	4	c2c9|cas1|cas2|cas9|csn2	TypeII|TypeV-U	TypeII-A|TypeVU-4	2	0	0	not all loci have repeats	GCA_002079485.1	strain=JCM 1044	na	salivarius		1		1					1
498	Lactobacillus salivarius	GCA_002079505	1	5	4	c2c9|cas1|cas2|cas9|csn2	TypeII|TypeV-U	TypeII-A|TypeVU-4	2	0	0	not all loci have repeats	GCA_002079505.1	strain=JCM 1042	na	salivarius		1		1					1
499	Lactobacillus salivarius	GCA_002079525	2	12	11	c2c9|cas1|cas10|cas2|cas6|cas9|csm2|csm3|csm4|csm5|csn2	TypeII|TypeIII|TypeV-U	TypeII-A|TypeVU-4	3	0	0	not all loci have repeats	GCA_002079525.1	strain=JCM 1040	na	salivarius		1		1	1				1
500	Lactobacillus salivarius	GCA_002079545	1	10	9	c2c9|cas1|cas10|cas2|cas6|csm2|csm3|csm4|csm5|csm6	TypeIII|TypeV-U	TypeIII-A|TypeVU-4	2	0	0	not all loci have repeats	GCA_002079545.1	strain=gul2	na	salivarius		1			1				1
501	Lactobacillus salivarius	GCA_002079565	1	10	9	c2c9|cas1|cas10|cas2|cas6|csm2|csm3|csm4|csm5|csm6	TypeIII|TypeV-U	TypeIII-A|TypeVU-4	2	0	0	not all loci have repeats	GCA_002079565.1	strain=gul1	na	salivarius		1			1				1
502	Lactobacillus salivarius	GCA_002079585	1	9	8	c2c9|cas1|cas10|cas2|cas6|csm2|csm3|csm4|csm5	TypeIII|TypeV-U	TypeVU-4	2	0	0	not all loci have repeats	GCA_002079585.1	strain=DSM 20554	na	salivarius		1			1				1
503	Lactobacillus salivarius	GCA_002079595	2	13	12	c2c9|cas1|cas10|cas2|cas6|cas9|csm2|csm3|csm4|csm5|csn2	TypeII|TypeIII|TypeV-U	TypeII-A|TypeVU-4	3	0	0	not all loci have repeats	GCA_002079595.1	strain=DSM 20492	na	salivarius		1		1	1				1
504	Lactobacillus salivarius	GCA_002079625	2	11	11	cas1|cas10|cas2|cas6|cas9|csm2|csm3|csm4|csn2	TypeII|TypeIII	TypeII-A	2	0	0		GCA_002079625.1	strain=CCuG47826	na	salivarius		1		1	1
505	Lactobacillus salivarius	GCA_002079645	1	9	9	cas1|cas10|cas2|cas6|csm2|csm3|csm4|csm5|csm6	TypeIII	TypeIII-A	1	0	0		GCA_002079645.1	strain=CCuG47171	na	salivarius		1			1
506	Lactobacillus salivarius	GCA_002079655	3	11	11	cas1|cas10|cas2|cas6|cas9|csm2|csm3|csm4|csn2	TypeII|TypeIII	TypeII-A	2	0	0	not all loci have cas genes	GCA_002079655.1	strain=CCuG47825	na	salivarius		1		1	1
507	Lactobacillus salivarius	GCA_002079685	2	14	13	c2c9|cas1|cas10|cas2|cas6|cas9|csm2|csm3|csm4|csm5|csm6|csn2	TypeII|TypeIII|TypeV-U	TypeII-A|TypeIII-A|TypeVU-4	3	0	0	not all loci have repeats	GCA_002079685.1	strain=CCuG45735	na	salivarius		1		1	1				1
508	Lactobacillus salivarius	GCA_002079715	3	5	4	c2c9|cas1|cas2|cas9|csn2	TypeII|TypeV-U	TypeII-A|TypeVU-4	2	0	0	not all loci have cas genes	GCA_002079715.1	strain=CCuG38008	na	salivarius		1		1					1
509	Lactobacillus salivarius	GCA_002079745	1	4	3	c2c9|cas1|cas2|csn2	TypeV-U	TypeVU-4	1	0	0		GCA_002079745.1	strain=CCuG2753OB	na	salivarius		1							1
510	Lactobacillus salivarius	GCA_002079765	3	14	13	c2c9|cas1|cas10|cas2|cas6|cas9|csm2|csm3|csm4|csm5|csm6|csn2	TypeII|TypeIII|TypeV-U	TypeII-A|TypeIII-A|TypeVU-4	3	0	0		GCA_002079765.1	strain=AH4331	na	salivarius		1		1	1				1
511	Lactobacillus salivarius	GCA_002079785	1	6	5	c2c9|cas1|cas2|cas9|csn2	TypeII|TypeV-U	TypeII-A|TypeVU-4	2	0	0	not all loci have repeats	GCA_002079785.1	strain=AH43348	na	salivarius		1		1					1
512	Lactobacillus salivarius	GCA_002079805	2	16	13	c2c9|cas1|cas10|cas2|cas6|cas9|csm2|csm3|csm4|csm5|csm6|csn2	TypeII|TypeIII|TypeV-U	TypeII-A|TypeIII-A|TypeVU-4	3	0	0	not all loci have repeats	GCA_002079805.1	strain=AH43324	na	salivarius		1		1	1				1
513	Lactobacillus salivarius	GCA_002079845	2	14	13	c2c9|cas1|cas10|cas2|cas6|cas9|csm2|csm3|csm4|csm5|csm6|csn2	TypeII|TypeIII|TypeV-U	TypeII-A|TypeIII-A|TypeVU-4	3	0	0	not all loci have repeats	GCA_002079845.1	strain=AH4231	na	salivarius		1		1	1				1
514	Lactobacillus salivarius	GCA_002079905	2	13	12	c2c9|cas1|cas10|cas2|cas6|cas9|csm2|csm3|csm4|csm5|csn2	TypeII|TypeIII|TypeV-U	TypeII-A|TypeVU-4	3	0	0	not all loci have repeats	GCA_002079905.1	strain=01M14315	na	salivarius		1		1	1				1
515	Lactobacillus salivarius	GCA_002079925	1	5	4	c2c9|cas1|cas2|cas9|csn2	TypeII|TypeV-U	TypeII-A|TypeVU-4	2	0	0	not all loci have repeats	GCA_002079925.1	strain=NCIMB8817	na	salivarius		1		1					1
516	Lactobacillus crispatus	GCA_002088015	1	8	8	cse2gr11|cas1|cas2|cas3|cas5|cas6|cas7|cas8e	TypeI	TypeI-E	1	0	0		GCA_002088015.1	strain=ATCC 33820	na	crispatus		1	1
517	Lactobacillus casei	GCA_002091975	1	5	5	DEDDh|cas1|cas2|cas9|csn2	TypeII	TypeII-A	1	0	0		GCA_002091975.1	strain=MJA 12	na	casei		1		1
518	Lactobacillus brevis	GCA_002093065	2	1	1	DEDDh	0	0	0	missing cas1	missing signature protein		GCA_002093065.1	strain=CRL 2013	na	brevis	1	1
519	Lactobacillus parabuchneri	GCA_002095615	4	9	9	DEDDh|cse2gr11|cas1|cas2|cas3|cas5|cas6|cas7|cas8e	TypeI	TypeI-E	1	0	0	not all loci have cas genes	GCA_002095615.1	strain=FAM21823	na	parabuchneri		1	1
520	Lactobacillus parabuchneri	GCA_002095635	2	9	9	DEDDh|cse2gr11|cas1|cas2|cas3|cas5|cas6|cas7|cas8e	TypeI	TypeI-E	1	0	0	not all loci have cas genes	GCA_002095635.1	strain=FAM21838	na	parabuchneri		1	1
521	Lactobacillus parabuchneri	GCA_002095645	3	9	9	DEDDh|cse2gr11|cas1|cas2|cas3|cas5|cas6|cas7|cas8e	TypeI	TypeI-E	1	0	0	not all loci have cas genes	GCA_002095645.1	strain=FAM21829	na	parabuchneri		1	1
522	Lactobacillus parabuchneri	GCA_002095655	5	8	8	cse2gr11|cas1|cas2|cas3|cas5|cas6|cas7|cas8e	TypeI	TypeI-E	1	0	0	not all loci have cas genes	GCA_002095655.1	strain=FAM21834	na	parabuchneri		1	1
523	Lactobacillus parabuchneri	GCA_002095695	3	9	9	DEDDh|cse2gr11|cas1|cas2|cas3|cas5|cas6|cas7|cas8e	TypeI	TypeI-E	1	0	0	not all loci have cas genes	GCA_002095695.1	strain=FAM23165	na	parabuchneri		1	1
524	Lactobacillus parabuchneri	GCA_002095715	3	9	9	DEDDh|cse2gr11|cas1|cas2|cas3|cas5|cas6|cas7|cas8e	TypeI	TypeI-E	1	0	0	not all loci have cas genes	GCA_002095715.1	strain=FAM23168	na	parabuchneri		1	1
525	Lactobacillus parabuchneri	GCA_002095725	3	9	9	DEDDh|cse2gr11|cas1|cas2|cas3|cas5|cas6|cas7|cas8e	TypeI	TypeI-E	1	0	0	not all loci have cas genes	GCA_002095725.1	strain=FAM23166	na	parabuchneri		1	1
526	Lactobacillus parabuchneri	GCA_002095755	3	10	9	DEDDh|cse2gr11|c2c9|cas1|cas2|cas3|cas5|cas6|cas7|cas8e	TypeI|TypeV-U	TypeI-E|TypeVU-4	2	0	0	not all loci have cas genes	GCA_002095755.1	strain=FAM21835	na	parabuchneri		1	1						1
527	Lactobacillus parabuchneri	GCA_002095765	4	10	10	DEDDh|cse2gr11|cas1|cas2|cas3|cas5|cas6|cas7|cas8e|cas9	TypeI|TypeII	TypeI-E|TypeII-C	2	0	0	not all loci have cas genes	GCA_002095765.1	strain=FAM23282	na	parabuchneri		1	1	1
528	Lactobacillus parabuchneri	GCA_002095795	3	9	9	DEDDh|cse2gr11|cas1|cas2|cas3|cas5|cas6|cas7|cas8e	TypeI	TypeI-E	1	0	0	not all loci have cas genes	GCA_002095795.1	strain=FAM21809	na	parabuchneri		1	1
529	Lactobacillus parabuchneri	GCA_002095815	4	8	8	cse2gr11|cas1|cas2|cas3|cas5|cas6|cas7|cas8e	TypeI	TypeI-E	1	0	0	not all loci have cas genes	GCA_002095815.1	strain=FAM23167	na	parabuchneri		1	1
530	Lactobacillus parabuchneri	GCA_002095825	4	9	9	DEDDh|cse2gr11|cas1|cas2|cas3|cas5|cas6|cas7|cas8e	TypeI	TypeI-E	1	0	0	not all loci have cas genes	GCA_002095825.1	strain=FAM23169	na	parabuchneri		1	1
531	Lactobacillus parabuchneri	GCA_002095835	3	9	9	DEDDh|cse2gr11|cas1|cas2|cas3|cas5|cas6|cas7|cas8e	TypeI	TypeI-E	1	0	0	not all loci have cas genes	GCA_002095835.1	strain=FAM23163	na	parabuchneri		1	1
532	Lactobacillus parabuchneri	GCA_002095845	4	9	9	DEDDh|cse2gr11|cas1|cas2|cas3|cas5|cas6|cas7|cas8e	TypeI	TypeI-E	1	0	0	not all loci have cas genes	GCA_002095845.1	strain=FAM23164	na	parabuchneri		1	1
533	Lactobacillus parabuchneri	GCA_002095895	3	9	9	DEDDh|cse2gr11|cas1|cas2|cas3|cas5|cas6|cas7|cas8e	TypeI	TypeI-E	1	0	0	not all loci have cas genes	GCA_002095895.1	strain=FAM23279	na	parabuchneri		1	1
534	Lactobacillus parabuchneri	GCA_002095905	3	9	9	DEDDh|cse2gr11|cas1|cas2|cas3|cas5|cas6|cas7|cas8e	TypeI	TypeI-E	1	0	0	not all loci have cas genes	GCA_002095905.1	strain=FAM23280	na	parabuchneri		1	1
535	Lactobacillus parabuchneri	GCA_002095915	3	9	9	DEDDh|cse2gr11|cas1|cas2|cas3|cas5|cas6|cas7|cas8e	TypeI	TypeI-E	1	0	0	not all loci have cas genes	GCA_002095915.1	strain=FAM23281	na	parabuchneri		1	1
536	Lactobacillus paracasei	GCA_002115655	2	5	5	DEDDh|cas1|cas2|cas9|csn2	TypeII	TypeII-A	1	0	0	not all loci have cas genes	GCA_002115655.1	strain=DmW_181	na	paracasei		1		1
537	Lactobacillus brevis	GCA_002117225	1	4	4	cas1|cas2|cas9|csn2	TypeII	TypeII-A	1	0	0		GCA_002117225.1	strain=TMW 1.2112	na	brevis		1		1
538	Lactobacillus plantarum	GCA_002117245	1	0	0	0	0	0	0	0	0		GCA_002117245.1	strain=TMW 1.25	na	plantarum	1	1
539	Lactobacillus plantarum	GCA_002117265	1	0	0	0	0	0	0	0	0		GCA_002117265.1	strain=TMW 1.277	na	plantarum	1	1
540	Lactobacillus brevis	GCA_002117325	1	5	5	DEDDh|cas1|cas2|cas9|csn2	TypeII	TypeII-A	1	0	0		GCA_002117325.1	strain=TMW 1.2113	na	brevis		1		1
541	Lactobacillus brevis	GCA_002117345	1	1	1	DEDDh	0	0	0	missing cas1	missing signature protein		GCA_002117345.1	strain=TMW 1.2108	na	brevis	1	1
542	Lactobacillus brevis	GCA_002117375	1	0	0	0	0	0	0	0	0		GCA_002117375.1	strain=TMW 1.2111	na	brevis	1	1
543	Lactobacillus acidipiscis	GCA_002117995	3	11	11	cas1|cas10|cas2|cas9|csm2|csm3|csm4|csm5	TypeII|TypeIII	TypeII-C	2	0	0	not all loci have cas genes	GCA_002117995.1	strain=JCM 10692	na	acidipiscis		1		1	1
544	Lactobacillus casei	GCA_002120125	1	9	9	DEDDh|cse2gr11|cas1|cas2|cas3|cas5|cas6|cas7|cas8e	TypeI	TypeI-E	1	0	0		GCA_002120125.1	strain=HZ-1	na	casei		1	1
545	Lactobacillus reuteri	GCA_002128615	1	6	4	c2c9|cas1|cas2|cas9|csn2	TypeII|TypeV-U	TypeII-A|TypeVU-4	2	0	0	not all loci have repeats	GCA_002128615.1	strain=KLR3002	na	reuteri		1		1					1
546	Lactobacillus reuteri	GCA_002128715	1	5	4	c2c9|cas1|cas2|cas9|csn2	TypeII|TypeV-U	TypeII-A|TypeVU-4	2	0	0	not all loci have repeats	GCA_002128715.1	strain=KLR2004	na	reuteri		1		1					1
547	Lactobacillus reuteri	GCA_002128755	1	5	4	c2c9|cas1|cas2|cas9|csn2	TypeII|TypeV-U	TypeII-A|TypeVU-4	2	0	0	not all loci have repeats	GCA_002128755.1	strain=KLR2006	na	reuteri		1		1					1
548	Lactobacillus salivarius	GCA_002135095	4	12	7	c2c9|cas1|cas2|cas3|cas5|cas6|cas7|cas8e	TypeI|TypeV-U	TypeI-E|TypeVU-4	2	0	0	not all loci have cas genes	GCA_002135095.1	strain=KLW001	na	salivarius		1	1						1
549	Lactobacillus brevis	GCA_002138395	1	1	1	DEDDh	0	0	0	missing cas1	missing signature protein		GCA_002138395.1	strain=100D8	na	brevis	1	1
550	Lactobacillus delbrueckii subsp. delbrueckii	GCA_002142575	1	8	7	c2c9|cas1|cas2|cas3|cas4|cas5|cas7|cas8c	TypeI|TypeV-U	TypeI-C|TypeVU-4	2	0	0	not all loci have repeats	GCA_002142575.1	strain=TUA4408L	na	delbrueckii		1	1						1
551	Lactobacillus paracasei	GCA_002148805	2	9	9	DEDDh|cse2gr11|cas1|cas2|cas3|cas5|cas6|cas7|cas8e	TypeI	TypeI-E	1	0	0	not all loci have cas genes	GCA_002148805.1	strain=DPC4206	na	paracasei		1	1
552	Lactobacillus paracasei	GCA_002148875	3	6	6	DEDDh|cas1|cas2|cas9|csn2	TypeII	TypeII-A	1	0	0	not all loci have cas genes	GCA_002148875.1	strain=DPC2071	na	paracasei		1		1
553	Lactobacillus paracasei	GCA_002148885	2	9	9	DEDDh|cse2gr11|cas1|cas2|cas3|cas5|cas6|cas7|cas8e	TypeI	TypeI-E	1	0	0	not all loci have cas genes	GCA_002148885.1	strain=DPC4536	na	paracasei		1	1
554	Lactobacillus reuteri	GCA_002156605	1	4	2	c2c9|cas1|cas2	TypeV-U	TypeVU-4	1	0	0		GCA_002156605.1	strain=LR0	na	reuteri		1							1
555	Lactobacillus parakefiri	GCA_002157585	2	8	5	DEDDh|c2c9|cas1|cas2|cas9|csn2	TypeII|TypeV-U	TypeII-A|TypeVU-4	2	0	0		GCA_002157585.1	strain=JCM 8573	na	parakefiri		1		1					1
556	Lactobacillus gasseri	GCA_002158885	1	4	4	cas1|cas2|cas9|csn2	TypeII	TypeII-A	1	0	0		GCA_002158885.1	strain=4M13	na	gasseri		1		1
557	Lactobacillus rhamnosus	GCA_002158925	1	4	4	cas1|cas2|cas9|csn2	TypeII	TypeII-A	1	0	0		GCA_002158925.1	strain=4B15	na	rhamnosus		1		1
558	Lactobacillus reuteri	GCA_002159305	1	2	0	c2c9	TypeV-U	TypeVU-4	1	missing cas1	0		GCA_002159305.1	strain=An71	na	reuteri		1							1
559	Lactobacillus johnsonii	GCA_002160105	1	3	2	c2c9|cas2|cas9	TypeII|TypeV-U	TypeII-C|TypeVU-4	2	missing cas1	0	not all loci have repeats	GCA_002160105.1	strain=An197	na	johnsonii		1		1					1
560	Lactobacillus reuteri	GCA_002160565	2	3	0	c2c9	TypeV-U	TypeVU-4	1	missing cas1	0	not all loci have cas genes	GCA_002160565.1	strain=An166	na	reuteri		1							1
561	Lactobacillus salivarius	GCA_002161265	1	4	4	cas1|cas2|cas9|csn2	TypeII	TypeII-A	1	0	0		GCA_002161265.1	strain=An84	na	salivarius		1		1
562	Lactobacillus brevis	GCA_002173555	1	1	1	DEDDh	0	0	0	missing cas1	missing signature protein		GCA_002173555.1	strain=SRCM101174	na	brevis	1	1
563	Lactobacillus brevis	GCA_002174235	1	5	5	DEDDh|cas1|cas2|cas9|csn2	TypeII	TypeII-A	1	0	0		GCA_002174235.1	strain=SRCM101106	na	brevis		1		1
564	Lactobacillus johnsonii	GCA_002176835	3	12	11	c2c9|cas1|cas2|cas3|cas5|cas6|cas7|cas8e|cas9|csn2	TypeI|TypeII|TypeV-U	TypeI-E|TypeII-A|TypeVU-4	3	0	0		GCA_002176835.1	strain=UMNLJ22	na	johnsonii		1	1	1					1
565	Lactobacillus johnsonii	GCA_002176855	3	12	11	c2c9|cas1|cas2|cas3|cas5|cas6|cas7|cas8e|cas9|csn2	TypeI|TypeII|TypeV-U	TypeI-E|TypeII-A|TypeVU-4	3	0	0		GCA_002176855.1	strain=UMNLJ21	na	johnsonii		1	1	1					1
566	Lactobacillus fermentum	GCA_002204495	1	11	8	DEDDh|cse2gr11|c2c9|cas1|cas2|cas5|cas6|cas7|cas8e	TypeV-U	TypeVU-4	1	0	0		GCA_002204495.1	strain=BFE 6620	na	fermentum		1							1
567	Lactobacillus pentosus	GCA_002211885	3	10	8	cse2gr11|c2c9|cas1|cas2|cas3|cas5|cas6|cas7|cas8e	TypeI|TypeV-U	TypeI-E|TypeVU-4	2	0	0	not all loci have cas genes	GCA_002211885.1	strain=SLC13	na	pentosus		1	1						1
568	Lactobacillus silagei JCM 19001	GCA_002217945	4	14	11	cse2gr11|c2c9|cas1|cas2|cas3|cas5|cas6|cas7|cas8e|cas9	TypeI|TypeII|TypeV-U	TypeI-E|TypeII-C|TypeVU-4	3	0	0	not all loci have cas genes	GCA_002217945.1	strain=IWT126	representative genome	silagei		1	1	1					1
569	Lactobacillus crispatus	GCA_002218565	4	8	8	cse2gr11|cas1|cas2|cas3|cas5|cas6|cas7|cas8e	TypeI	TypeI-E	1	0	0	not all loci have cas genes	GCA_002218565.1	strain=UMNLC2	na	crispatus		1	1
570	Lactobacillus agilis	GCA_002218575	4	14	14	cse2gr11|cas1|cas2|cas3|cas4|cas5|cas6|cas7|cas8e	TypeI	TypeI-E	1	0	0	not all loci have cas genes	GCA_002218575.1	strain=UMNLA7	na	agilis		1	1
571	Lactobacillus agilis	GCA_002218605	4	14	14	cse2gr11|cas1|cas2|cas3|cas4|cas5|cas6|cas7|cas8e	TypeI	TypeI-E	1	0	0	not all loci have cas genes	GCA_002218605.1	strain=UMNLA6	na	agilis		1	1
572	Lactobacillus crispatus	GCA_002218615	3	8	8	cse2gr11|cas1|cas2|cas3|cas5|cas6|cas7|cas8e	TypeI	TypeI-E	1	0	0	not all loci have cas genes	GCA_002218615.1	strain=UMNLC1	na	crispatus		1	1
573	Lactobacillus crispatus	GCA_002218645	4	8	8	cse2gr11|cas1|cas2|cas3|cas5|cas6|cas7|cas8e	TypeI	TypeI-E	1	0	0	not all loci have cas genes	GCA_002218645.1	strain=UMNLC3	na	crispatus		1	1
574	Lactobacillus crispatus	GCA_002218655	4	8	8	cse2gr11|cas1|cas2|cas3|cas5|cas6|cas7|cas8e	TypeI	TypeI-E	1	0	0	not all loci have cas genes	GCA_002218655.1	strain=UMNLC4	na	crispatus		1	1
575	Lactobacillus crispatus	GCA_002218685	4	8	8	cse2gr11|cas1|cas2|cas3|cas5|cas6|cas7|cas8e	TypeI	TypeI-E	1	0	0	not all loci have cas genes	GCA_002218685.1	strain=UMNLC8	na	crispatus		1	1
576	Lactobacillus crispatus	GCA_002218695	4	8	8	cse2gr11|cas1|cas2|cas3|cas5|cas6|cas7|cas8e	TypeI	TypeI-E	1	0	0	not all loci have cas genes	GCA_002218695.1	strain=UMNLC6	na	crispatus		1	1
577	Lactobacillus agilis	GCA_002218725	4	14	14	cse2gr11|cas1|cas2|cas3|cas4|cas5|cas6|cas7|cas8e	TypeI	TypeI-E	1	0	0	not all loci have cas genes	GCA_002218725.1	strain=UMNLA8	na	agilis		1	1
578	Lactobacillus crispatus	GCA_002218735	4	8	8	cse2gr11|cas1|cas2|cas3|cas5|cas6|cas7|cas8e	TypeI	TypeI-E	1	0	0	not all loci have cas genes	GCA_002218735.1	strain=UMNLC9	na	crispatus		1	1
579	Lactobacillus crispatus	GCA_002218765	4	8	8	cse2gr11|cas1|cas2|cas3|cas5|cas6|cas7|cas8e	TypeI	TypeI-E	1	0	0	not all loci have cas genes	GCA_002218765.1	strain=UMNLC5	na	crispatus		1	1
580	Lactobacillus crispatus	GCA_002218775	4	8	8	cse2gr11|cas1|cas2|cas3|cas5|cas6|cas7|cas8e	TypeI	TypeI-E	1	0	0	not all loci have cas genes	GCA_002218775.1	strain=UMNLC7	na	crispatus		1	1
581	Lactobacillus crispatus	GCA_002218805	4	8	8	cse2gr11|cas1|cas2|cas3|cas5|cas6|cas7|cas8e	TypeI	TypeI-E	1	0	0	not all loci have cas genes	GCA_002218805.1	strain=UMNLC10	na	crispatus		1	1
582	Lactobacillus crispatus	GCA_002218815	4	8	8	cse2gr11|cas1|cas2|cas3|cas5|cas6|cas7|cas8e	TypeI	TypeI-E	1	0	0	not all loci have cas genes	GCA_002218815.1	strain=UMNLC11	na	crispatus		1	1
583	Lactobacillus crispatus	GCA_002218845	3	8	8	cse2gr11|cas1|cas2|cas3|cas5|cas6|cas7|cas8e	TypeI	TypeI-E	1	0	0	not all loci have cas genes	GCA_002218845.1	strain=UMNLC13	na	crispatus		1	1
584	Lactobacillus crispatus	GCA_002218855	4	8	8	cse2gr11|cas1|cas2|cas3|cas5|cas6|cas7|cas8e	TypeI	TypeI-E	1	0	0	not all loci have cas genes	GCA_002218855.1	strain=UMNLC12	na	crispatus		1	1
585	Lactobacillus crispatus	GCA_002218885	3	7	7	cse2gr11|cas1|cas3|cas5|cas6|cas7|cas8e	TypeI	TypeI-E	1	0	0	not all loci have cas genes	GCA_002218885.1	strain=UMNLC14	na	crispatus		1	1
586	Lactobacillus crispatus	GCA_002218895	3	8	8	cse2gr11|cas1|cas2|cas3|cas5|cas6|cas7|cas8e	TypeI	TypeI-E	1	0	0	not all loci have cas genes	GCA_002218895.1	strain=UMNLC15	na	crispatus		1	1
587	Lactobacillus crispatus	GCA_002218925	4	8	8	cse2gr11|cas1|cas2|cas3|cas5|cas6|cas7|cas8e	TypeI	TypeI-E	1	0	0	not all loci have cas genes	GCA_002218925.1	strain=UMNLC16	na	crispatus		1	1
588	Lactobacillus crispatus	GCA_002218945	4	8	8	cse2gr11|cas1|cas2|cas3|cas5|cas6|cas7|cas8e	TypeI	TypeI-E	1	0	0	not all loci have cas genes	GCA_002218945.1	strain=UMNLC18	na	crispatus		1	1
589	Lactobacillus crispatus	GCA_002218965	4	8	8	cse2gr11|cas1|cas2|cas3|cas5|cas6|cas7|cas8e	TypeI	TypeI-E	1	0	0	not all loci have cas genes	GCA_002218965.1	strain=UMNLC19	na	crispatus		1	1
590	Lactobacillus crispatus	GCA_002218975	4	8	8	cse2gr11|cas1|cas2|cas3|cas5|cas6|cas7|cas8e	TypeI	TypeI-E	1	0	0	not all loci have cas genes	GCA_002218975.1	strain=UMNLC20	na	crispatus		1	1
591	Lactobacillus crispatus	GCA_002219005	4	8	8	cse2gr11|cas1|cas2|cas3|cas5|cas6|cas7|cas8e	TypeI	TypeI-E	1	0	0	not all loci have cas genes	GCA_002219005.1	strain=UMNLC21	na	crispatus		1	1
592	Lactobacillus crispatus	GCA_002219015	4	8	8	cse2gr11|cas1|cas2|cas3|cas5|cas6|cas7|cas8e	TypeI	TypeI-E	1	0	0	not all loci have cas genes	GCA_002219015.1	strain=UMNLC24	na	crispatus		1	1
593	Lactobacillus crispatus	GCA_002219055	5	8	8	cse2gr11|cas1|cas2|cas3|cas5|cas6|cas7|cas8e	TypeI	TypeI-E	1	0	0	not all loci have cas genes	GCA_002219055.1	strain=UMNLC25	na	crispatus		1	1
594	Lactobacillus crispatus	GCA_002219085	4	8	8	cse2gr11|cas1|cas2|cas3|cas5|cas6|cas7|cas8e	TypeI	TypeI-E	1	0	0	not all loci have cas genes	GCA_002219085.1	strain=UMNLC23	na	crispatus		1	1
595	Lactobacillus reuteri	GCA_002221655	1	6	4	c2c9|cas1|cas2|cas9|csn2	TypeII|TypeV-U	TypeII-A|TypeVU-4	2	0	0	not all loci have repeats	GCA_002221655.1	strain=I49	na	reuteri		1		1					1
596	Lactobacillus acidophilus	GCA_002224305	1	1	0	c2c9	TypeV-U	TypeVU-4	1	missing cas1	0		GCA_002224305.1	strain=ATCC 53544	na	acidophilus		1							1
597	Lactobacillus curvatus	GCA_002224425	1	4	4	DEDDh|cas1|cas2|cas9	TypeII	TypeII-C	1	0	0		GCA_002224425.1	strain=MRS6	representative genome	curvatus		1		1
598	Lactobacillus plantarum	GCA_002234395	1	0	0	0	0	0	0	0	0		GCA_002234395.1	strain=8 PA 3	na	plantarum	1	1
599	Lactobacillus agilis	GCA_002237855	3	6	6	cas1|cas2|cas3|cas4|cas5|cas7	TypeI	0	1	0	0	not all loci have cas genes	GCA_002237855.1	strain=UMNLA1	na	agilis		1	1
600	Lactobacillus agilis	GCA_002237865	5	14	14	cse2gr11|cas1|cas2|cas3|cas4|cas5|cas6|cas7|cas8e	TypeI	TypeI-E	1	0	0	not all loci have cas genes	GCA_002237865.1	strain=UMNLA4	na	agilis		1	1
601	Lactobacillus agilis	GCA_002237875	4	14	14	cse2gr11|cas1|cas2|cas3|cas4|cas5|cas6|cas7|cas8e	TypeI	TypeI-E	1	0	0	not all loci have cas genes	GCA_002237875.1	strain=UMNLA3	na	agilis		1	1
602	Lactobacillus agilis	GCA_002237885	4	14	14	cse2gr11|cas1|cas2|cas3|cas4|cas5|cas6|cas7|cas8e	TypeI	TypeI-E	1	0	0	not all loci have cas genes	GCA_002237885.1	strain=UMNLA2	na	agilis		1	1
603	Lactobacillus agilis	GCA_002237935	6	14	14	cse2gr11|cas1|cas2|cas3|cas4|cas5|cas6|cas7|cas8e	TypeI	TypeI-E	1	0	0	not all loci have cas genes	GCA_002237935.1	strain=UMNLA5	na	agilis		1	1
604	Lactobacillus rhamnosus	GCA_002238035	1	4	4	cas1|cas2|cas9|csn2	TypeII	TypeII-A	1	0	0		GCA_002238035.1	strain=IBL027	na	rhamnosus		1		1
605	Lactobacillus agilis	GCA_002240375	4	0	0	0	0	0	0	0	0		GCA_002240375.1	strain=La3	representative genome	agilis	1	1
606	Lactobacillus plantarum	GCA_002249825	1	0	0	0	0	0	0	0	0		GCA_002249825.1	strain=A6	na	plantarum	1	1
607	Lactobacillus salivarius	GCA_002250405	1	5	4	c2c9|cas1|cas2|cas9|csn2	TypeII|TypeV-U	TypeII-A|TypeVU-4	2	0	0	not all loci have repeats	GCA_002250405.1	strain=L28	na	salivarius		1		1					1
608	Lactobacillus taiwanensis	GCA_002253105	3	11	11	cas1|cas2|cas3|cas5|cas6|cas7|cas8e|cas9|csn2	TypeI|TypeII	TypeI-E|TypeII-A	2	0	0	not all loci have cas genes	GCA_002253105.1	strain=601c	na	taiwanensis		1	1	1
609	Lactobacillus taiwanensis	GCA_002253195	3	11	11	cas1|cas2|cas3|cas5|cas6|cas7|cas8e|cas9|csn2	TypeI|TypeII	TypeI-E|TypeII-A	2	0	0	not all loci have cas genes	GCA_002253195.1	strain=601a	na	taiwanensis		1	1	1
610	Lactobacillus reuteri	GCA_002254085	1	1	0	c2c9	TypeV-U	TypeVU-4	1	missing cas1	0		GCA_002254085.1	strain=105k	na	reuteri		1							1
611	Lactobacillus paracasei	GCA_002257625	1	5	5	DEDDh|cas1|cas2|cas9|csn2	TypeII	TypeII-A	1	0	0		GCA_002257625.1	strain=TK1501	na	paracasei		1		1
612	Lactobacillus johnsonii	GCA_002269965	2	3	3	cas1|cas2|cas4	0	0	0	0	missing signature protein		GCA_002269965.1	strain=UMNLJ114	na	johnsonii	1	1
613	Lactobacillus johnsonii	GCA_002269975	1	2	1	c2c9|cas9	TypeII|TypeV-U	TypeII-C|TypeVU-4	2	missing cas1	0	not all loci have repeats	GCA_002269975.1	strain=UMNLJ54	na	johnsonii		1		1					1
614	Lactobacillus johnsonii	GCA_002270005	3	9	8	c2c9|cas1|cas2|cas3|cas5|cas6|cas7|cas8e|cas9	TypeI|TypeII|TypeV-U	TypeI-E|TypeII-C|TypeVU-4	3	0	0		GCA_002270005.1	strain=UMNLJ50	na	johnsonii		1	1	1					1
615	Lactobacillus johnsonii	GCA_002270045	1	1	0	c2c9	TypeV-U	TypeVU-4	1	missing cas1	0		GCA_002270045.1	strain=UMNLJ95	na	johnsonii		1							1
616	Lactobacillus kefiri	GCA_002276525	1	5	5	DEDDh|cas1|cas2|cas9|csn2	TypeII	TypeII-A	1	0	0		GCA_002276525.1	strain=KR	na	kefiri		1		1
617	Lactobacillus kefiranofaciens	GCA_002276565	2	5	4	c2c9|cas1|cas2|cas9|csn2	TypeII|TypeV-U	TypeII-A|TypeVU-4	2	0	0		GCA_002276565.1	strain=KR	na	kefiranofaciens		1		1					1
618	Lactobacillus parakefiri	GCA_002276645	3	10	8	DEDDh|c2c9|cas10|cas2|cas6|csm2|csm3|csm4|csm5	TypeIII|TypeV-U	TypeVU-4	2	0	0	not all loci have cas genes	GCA_002276645.1	strain=OG2	na	parakefiri		1			1				1
619	Lactobacillus kefiri	GCA_002276775	2	5	5	DEDDh|cas1|cas2|cas9|csn2	TypeII	TypeII-A	1	0	0	not all loci have cas genes	GCA_002276775.1	strain=Olga	na	kefiri		1		1
620	Lactobacillus parakefiri	GCA_002276885	2	11	9	DEDDh|cse2gr11|c2c9|cas1|cas2|cas3|cas5|cas6|cas7|cas8e	TypeI|TypeV-U	TypeI-E|TypeVU-4	2	0	0		GCA_002276885.1	strain=KR	na	parakefiri		1	1						1
621	Lactobacillus kefiri	GCA_002276955	1	5	5	DEDDh|cas1|cas2|cas9|csn2	TypeII	TypeII-A	1	0	0		GCA_002276955.1	strain=OG2	na	kefiri		1		1
622	Lactobacillus delbrueckii subsp. lactis DSM 20072	GCA_002278095	1	7	6	c2c9|cas1|cas2|cas3|cas5|cas7|cas8c	TypeI|TypeV-U	TypeI-C|TypeVU-4	2	0	0	not all loci have repeats	GCA_002278095.1	strain=DSM 20072	na	delbrueckii		1	1						1
623	Lactobacillus delbrueckii subsp. lactis	GCA_002285775	1	6	6	cas1|cas2|cas3|cas4|cas7|cas8c	TypeI	TypeI-C	1	0	0		GCA_002285775.1	strain=KCTC 3034	na	delbrueckii		1	1
624	Lactobacillus acidophilus	GCA_002286215	1	1	0	c2c9	TypeV-U	TypeVU-4	1	missing cas1	0		GCA_002286215.1	strain=LA1	na	acidophilus		1							1
625	Lactobacillus rhamnosus	GCA_002286235	1	5	5	DEDDh|cas1|cas2|cas9|csn2	TypeII	TypeII-A	1	0	0		GCA_002286235.1	strain=LR5	na	rhamnosus		1		1
626	Lactobacillus helveticus	GCA_002287645	2	19	8	cse2gr11|c2c9|cas1|cas2|cas3|cas5|cas6|cas7|cas8e	TypeI|TypeV-U	TypeI-E|TypeVU-4	2	0	0		GCA_002287645.1	strain=UC1156	na	helveticus		1	1						1
627	Lactobacillus gasseri DSM 14869	GCA_002287905	4	13	13	cse2gr11|cas1|cas2|cas3|cas5|cas6|cas7|cas8e|cas9|csn2	TypeI|TypeII	TypeI-E|TypeII-A	2	0	0	not all loci have cas genes	GCA_002287905.1	strain=DSM 14869	na	gasseri		1	1	1
628	Lactobacillus rhamnosus DSM 14870	GCA_002287945	1	4	4	cas1|cas2|cas9|csn2	TypeII	TypeII-A	1	0	0		GCA_002287945.1	strain=DSM 14870	na	rhamnosus		1		1
629	Lactobacillus salivarius	GCA_002289605	2	3	0	c2c9	TypeV-U	TypeVU-4	1	missing cas1	0	not all loci have cas genes	GCA_002289605.1	strain=KLA003	na	salivarius		1							1
630	Lactobacillus salivarius	GCA_002289615	2	3	0	c2c9	TypeV-U	TypeVU-4	1	missing cas1	0	not all loci have cas genes	GCA_002289615.1	strain=KLA002	na	salivarius		1							1
631	Lactobacillus salivarius	GCA_002289625	2	3	0	c2c9	TypeV-U	TypeVU-4	1	missing cas1	0	not all loci have cas genes	GCA_002289625.1	strain=KLA004	na	salivarius		1							1
632	Lactobacillus salivarius	GCA_002289665	1	2	0	c2c9	TypeV-U	TypeVU-4	1	missing cas1	0		GCA_002289665.1	strain=KLF002	na	salivarius		1							1
633	Lactobacillus salivarius	GCA_002289675	3	4	0	c2c9	TypeV-U	TypeVU-4	1	missing cas1	0	not all loci have cas genes	GCA_002289675.1	strain=KLA006	na	salivarius		1							1
634	Lactobacillus salivarius	GCA_002289725	3	12	11	c2c9|cas1|cas2|cas3|cas5|cas6|cas7|cas8e|cas9|csn2	TypeI|TypeII|TypeV-U	TypeI-E|TypeII-A|TypeVU-4	3	0	0		GCA_002289725.1	strain=KLF005	na	salivarius		1	1	1					1
635	Lactobacillus salivarius	GCA_002289745	2	3	0	c2c9	TypeV-U	TypeVU-4	1	missing cas1	0	not all loci have cas genes	GCA_002289745.1	strain=KLF007	na	salivarius		1							1
636	Lactobacillus salivarius	GCA_002289785	1	10	7	c2c9|cas1|cas2|cas3|cas5|cas6|cas7|cas8e	TypeI|TypeV-U	TypeI-E|TypeVU-4	2	0	0	not all loci have repeats	GCA_002289785.1	strain=KLW002	na	salivarius		1	1						1
637	Lactobacillus salivarius	GCA_002289795	1	7	4	c2c9|cas1|cas5|cas6|cas7	TypeV-U	TypeVU-4	1	0	0		GCA_002289795.1	strain=KLW004	na	salivarius		1							1
638	Lactobacillus salivarius	GCA_002289815	3	5	1	c2c9|cas1	TypeV-U	TypeVU-4	1	0	0	not all loci have cas genes	GCA_002289815.1	strain=KLW003	na	salivarius		1							1
639	Lactobacillus salivarius	GCA_002289845	1	10	7	c2c9|cas1|cas2|cas3|cas5|cas6|cas7|cas8e	TypeI|TypeV-U	TypeI-E|TypeVU-4	2	0	0	not all loci have repeats	GCA_002289845.1	strain=KLW005	na	salivarius		1	1						1
640	Lactobacillus salivarius	GCA_002289865	2	8	7	c2c9|cas1|cas2|cas3|cas5|cas6|cas7|cas8e	TypeI|TypeV-U	TypeI-E|TypeVU-4	2	0	0		GCA_002289865.1	strain=KLW006	na	salivarius		1	1						1
641	Lactobacillus salivarius	GCA_002289875	2	8	7	c2c9|cas1|cas2|cas3|cas5|cas6|cas7|cas8e	TypeI|TypeV-U	TypeI-E|TypeVU-4	2	0	0		GCA_002289875.1	strain=KLW007	na	salivarius		1	1						1
642	Lactobacillus salivarius	GCA_002289905	1	10	7	c2c9|cas1|cas2|cas3|cas5|cas6|cas7|cas8e	TypeI|TypeV-U	TypeI-E|TypeVU-4	2	0	0	not all loci have repeats	GCA_002289905.1	strain=KLW008	na	salivarius		1	1						1
643	Lactobacillus salivarius	GCA_002289925	1	10	7	c2c9|cas1|cas2|cas3|cas5|cas6|cas7|cas8e	TypeI|TypeV-U	TypeI-E|TypeVU-4	2	0	0	not all loci have repeats	GCA_002289925.1	strain=KLW009	na	salivarius		1	1						1
644	Lactobacillus salivarius	GCA_002289935	1	10	7	c2c9|cas1|cas2|cas3|cas5|cas6|cas7|cas8e	TypeI|TypeV-U	TypeI-E|TypeVU-4	2	0	0	not all loci have repeats	GCA_002289935.1	strain=KLW010	na	salivarius		1	1						1
645	Lactobacillus salivarius	GCA_002289965	2	3	0	c2c9	TypeV-U	TypeVU-4	1	missing cas1	0	not all loci have cas genes	GCA_002289965.1	strain=KLA005	na	salivarius		1							1
646	Lactobacillus salivarius	GCA_002289985	2	3	0	c2c9	TypeV-U	TypeVU-4	1	missing cas1	0	not all loci have cas genes	GCA_002289985.1	strain=KLA001	na	salivarius		1							1
647	Lactobacillus fermentum	GCA_002356135	1	13	8	DEDDh|c2c9|cas1|cas2|cas3|cas4|cas5|cas7|cas8c	TypeI|TypeV-U	TypeI-C|TypeVU-4	2	0	0	not all loci have repeats	GCA_002356135.1	strain=MTCC 25067	na	fermentum		1	1						1
648	Lactobacillus plantarum	GCA_002370965	1	0	0	0	0	0	0	0	0		GCA_002370965.1	strain=ATCC 8014	na	plantarum	1	1
649	Lactobacillus paracasei	GCA_002406665	1	5	5	DEDDh|cas1|cas2|cas9|csn2	TypeII	TypeII-A	1	0	0		GCA_002406665.1	strain=B3	na	paracasei		1		1
650	Lactobacillus acidophilus	GCA_002406675	1	1	0	c2c9	TypeV-U	TypeVU-4	1	missing cas1	0		GCA_002406675.1	strain=P2	na	acidophilus		1							1
651	Lactobacillus rhamnosus	GCA_002406705	1	4	4	cas1|cas2|cas9|csn2	TypeII	TypeII-A	1	0	0		GCA_002406705.1	strain=B1	na	rhamnosus		1		1
652	Lactobacillus casei	GCA_002406715	2	4	4	cas1|cas2|cas9|csn2	TypeII	TypeII-A	1	0	0	not all loci have cas genes	GCA_002406715.1	strain=P5	na	casei		1		1
653	Lactobacillus rhamnosus	GCA_002406745	1	4	4	cas1|cas2|cas9|csn2	TypeII	TypeII-A	1	0	0		GCA_002406745.1	strain=P4	na	rhamnosus		1		1
654	Lactobacillus paracasei	GCA_002406765	1	5	5	DEDDh|cas1|cas2|cas9|csn2	TypeII	TypeII-A	1	0	0		GCA_002406765.1	strain=B2	na	paracasei		1		1
655	Lactobacillus casei	GCA_002406785	1	4	4	cas1|cas2|cas9|csn2	TypeII	TypeII-A	1	0	0		GCA_002406785.1	strain=P3	na	casei		1		1
656	Lactobacillus casei	GCA_002406795	1	4	4	cas1|cas2|cas9|csn2	TypeII	TypeII-A	1	0	0		GCA_002406795.1	strain=P1	na	casei		1		1
657	Lactobacillus plantarum	GCA_002407395	1	0	0	0	0	0	0	0	0		GCA_002407395.1	strain=NI326	na	plantarum	1	1
658	Lactobacillus paracasei	GCA_002442835	1	1	1	DEDDh	0	0	0	missing cas1	missing signature protein		GCA_002442835.1	strain=FAM18149	na	paracasei	1	1
659	Lactobacillus johnsonii	GCA_002553695	1	1	0	c2c9	TypeV-U	TypeVU-4	1	missing cas1	0		GCA_002553695.1	strain=UMNLJ94	na	johnsonii		1							1
660	Lactobacillus johnsonii	GCA_002553705	2	7	7	cas1|cas2|cas3|cas5|cas6|cas7|cas8e	TypeI	TypeI-E	1	0	0	not all loci have cas genes	GCA_002553705.1	strain=UMNLJ113	na	johnsonii		1	1	1
661	Lactobacillus sp. UMNPBX17	GCA_002553735	4	10	8	cse2gr11|c2c9|cas1|cas2|cas3|cas5|cas6|cas7|cas8e	TypeI|TypeV-U	TypeI-E|TypeVU-4	2	0	0	not all loci have cas genes	GCA_002553735.1	strain=UMNPBX17	na	sp.		1	1						1
662	Lactobacillus sp. UMNPBX16	GCA_002553775	4	8	8	cse2gr11|cas1|cas2|cas3|cas5|cas6|cas7|cas8e	TypeI	TypeI-E	1	0	0	not all loci have cas genes	GCA_002553775.1	strain=UMNPBX16	na	sp.		1	1
663	Lactobacillus sp. UMNPBX15	GCA_002553785	5	8	8	cse2gr11|cas1|cas2|cas3|cas5|cas6|cas7|cas8e	TypeI	TypeI-E	1	0	0	not all loci have cas genes	GCA_002553785.1	strain=UMNPBX15	na	sp.		1	1
664	Lactobacillus sp. UMNPBX19	GCA_002553805	3	11	10	c2c9|cas1|cas2|cas3|cas5|cas6|cas7|cas8e|cas9	TypeI|TypeII|TypeV-U	TypeI-E|TypeII-C|TypeVU-4	3	0	0		GCA_002553805.1	strain=UMNPBX19	na	sp.		1	1	1					1
665	Lactobacillus sp. UMNPBX11	GCA_002553895	4	8	8	cse2gr11|cas1|cas2|cas3|cas5|cas6|cas7|cas8e	TypeI	TypeI-E	1	0	0	not all loci have cas genes	GCA_002553895.1	strain=UMNPBX11	na	sp.		1	1
666	Lactobacillus sp. UMNPBX9	GCA_002553925	3	6	4	c2c9|cas1|cas2|cas9|csn2	TypeII|TypeV-U	TypeII-A|TypeVU-4	2	0	0	not all loci have cas genes	GCA_002553925.1	strain=UMNPBX9	na	sp.		1		1					1
667	Lactobacillus sp. UMNPBX12	GCA_002553955	4	8	8	cse2gr11|cas1|cas2|cas3|cas5|cas6|cas7|cas8e	TypeI	TypeI-E	1	0	0	not all loci have cas genes	GCA_002553955.1	strain=UMNPBX12	na	sp.		1	1
668	Lactobacillus sp. UMNPBX8	GCA_002554015	4	8	8	cse2gr11|cas1|cas2|cas3|cas5|cas6|cas7|cas8e	TypeI	TypeI-E	1	0	0	not all loci have cas genes	GCA_002554015.1	strain=UMNPBX8	na	sp.		1	1
669	Lactobacillus sp. UMNPBX1	GCA_002554085	4	8	8	cse2gr11|cas1|cas2|cas3|cas5|cas6|cas7|cas8e	TypeI	TypeI-E	1	0	0	not all loci have cas genes	GCA_002554085.1	strain=UMNPBX1	na	sp.		1	1
670	Lactobacillus sp. UMNPBX4	GCA_002554115	3	10	8	cse2gr11|c2c9|cas1|cas2|cas3|cas5|cas6|cas7|cas8e	TypeI|TypeV-U	TypeI-E|TypeVU-4	2	0	0	not all loci have cas genes	GCA_002554115.1	strain=UMNPBX4	na	sp.		1	1						1
671	Lactobacillus silagincola	GCA_002583405	1	12	9	DEDDh|cse2gr11|c2c9|cas1|cas2|cas3|cas5|cas6|cas7|cas8e	TypeI|TypeV-U	TypeI-E|TypeVU-4	2	0	0	not all loci have repeats	GCA_002583405.1	strain=IWT5	na	silagincola		1	1						1
672	Lactobacillus fermentum	GCA_002591935	1	5	4	DEDDh|c2c9|cas1|cas2|cas9	TypeII|TypeV-U	TypeII-C|TypeVU-4	2	0	0	not all loci have repeats	GCA_002591935.1	strain=SHI-2	na	fermentum		1		1					1
673	Lactobacillus coryniformis subsp. coryniformis KCTC 3167 = DSM 20001	GCA_002706425	1	3	3	cas1|cas2|cas9	TypeII	TypeII-C	1	0	0		GCA_002706425.1	strain=DSM 20001	na	coryniformis		1		1
674	Lactobacillus coryniformis subsp. torquens DSM 20004 = KCTC 3535	GCA_002706705	2	5	5	cas1|cas2|cas4	0	0	0	0	missing signature protein		GCA_002706705.1	strain=DSM 20004	na	coryniformis	1	1
675	Lactobacillus farciminis KCTC 3681 = DSM 20184	GCA_002706745	2	8	6	c2c9|cas1|cas2|cas9	TypeII|TypeV-U	TypeII-C|TypeVU-4	2	0	0		GCA_002706745.1	strain=DSM 20184	na	farciminis		1		1					1
676	Lactobacillus salivarius	GCA_002735985	1	9	8	c2c9|cas1|cas10|cas2|cas6|csm2|csm3|csm4|csm5	TypeIII|TypeV-U	TypeVU-4	2	0	0	not all loci have repeats	GCA_002735985.1	strain=BCRC 12574	na	salivarius		1			1				1
677	Lactobacillus salivarius	GCA_002736025	1	11	9	c2c9|cas1|cas10|cas2|cas6|csm2|csm3|csm4|csm5|csm6	TypeIII|TypeV-U	TypeIII-A|TypeVU-4	2	0	0	not all loci have repeats	GCA_002736025.1	strain=BCRC 14759	na	salivarius		1			1				1
678	Lactobacillus plantarum	GCA_002750575	1	8	8	cse2gr11|cas1|cas2|cas3|cas5|cas6|cas7|cas8e	TypeI	TypeI-E	1	0	0		GCA_002750575.1	strain=RI-191	na	plantarum		1	1
679	Lactobacillus plantarum	GCA_002750695	1	4	4	cas1|cas2|cas9|csn2	TypeII	TypeII-A	1	0	0		GCA_002750695.1	strain=RI-265	na	plantarum		1		1
680	Lactobacillus sakei	GCA_002751085	1	1	1	DEDDh	0	0	0	missing cas1	missing signature protein		GCA_002751085.1	strain=RI-517	na	sakei	1	1
681	Lactobacillus plantarum	GCA_002751765	2	3	3	cas1|cas2|csn2	0	0	0	0	missing signature protein		GCA_002751765.1	strain=RI-029	na	plantarum	1	1
682	Lactobacillus pentosus	GCA_002751855	4	14	12	cse2gr11|c2c9|cas1|cas2|cas3|cas5|cas6|cas7|cas8e|cas9|csn2	TypeI|TypeII|TypeV-U	TypeI-E|TypeII-A|TypeVU-4	3	0	0	not all loci have cas genes	GCA_002751855.1	strain=RI-031	na	pentosus		1	1	1					1
683	Lactobacillus brevis	GCA_002762175	1	4	4	DEDDh|cas1|cas2|csn2	0	0	0	0	missing signature protein		GCA_002762175.1	strain=BDGP6	na	brevis	1	1
684	Lactobacillus reuteri	GCA_002762415	1	6	4	c2c9|cas1|cas2|cas9|csn2	TypeII|TypeV-U	TypeII-A|TypeVU-4	2	0	0	not all loci have repeats	GCA_002762415.1	strain=RC-14	na	reuteri		1		1					1
685	Lactobacillus backii	GCA_002770655	1	0	0	0	0	0	0	0	0		GCA_002770655.1	strain=VTT E-123217	na	backii	1	1
686	Lactobacillus backii	GCA_002770675	2	2	2	cas1|cas2	0	0	0	0	missing signature protein		GCA_002770675.1	strain=L101	na	backii	1	1
687	Lactobacillus fermentum	GCA_002794315	2	12	11	DEDDh|c2c9|cas1|cas2|cas4|cas5|cas7|cas8c|cas9|csn2	TypeII|TypeV-U	TypeII-A|TypeII-B|TypeVU-4	2	0	0		GCA_002794315.1	strain=311	na	fermentum		1		1					1
688	Lactobacillus fermentum	GCA_002794375	1	10	8	DEDDh|cse2gr11|c2c9|cas1|cas2|cas5|cas6|cas7|cas8e	TypeV-U	TypeVU-4	1	0	0		GCA_002794375.1	strain=103	na	fermentum		1							1
689	Lactobacillus crispatus	GCA_002811165	2	0	0	0	0	0	0	0	0		GCA_002811165.1	strain=DISK12	na	crispatus	1	1
690	Lactobacillus paracasei subsp. paracasei	GCA_002813615	2	13	13	DEDDh|cse2gr11|cas1|cas2|cas3|cas5|cas6|cas7|cas8e|cas9|csn2	TypeI|TypeII	TypeI-E|TypeII-A	2	0	0		GCA_002813615.1	strain=TMW 1.1434	na	paracasei		1	1	1
691	Lactobacillus delbrueckii	GCA_002847905	1	9	8	cse2gr11|c2c9|cas1|cas2|cas3|cas5|cas6|cas7|cas8e	TypeI|TypeV-U	TypeI-E|TypeVU-4	2	0	0	not all loci have repeats	GCA_002847905.1	strain=UMB0003	na	delbrueckii		1	1						1
692	Lactobacillus rhamnosus	GCA_002848015	1	5	5	DEDDh|cas1|cas2|cas9|csn2	TypeII	TypeII-A	1	0	0		GCA_002848015.1	strain=UMB0004	na	rhamnosus		1		1
693	Lactobacillus jensenii	GCA_002848045	1	3	3	cas1|cas2|cas9	TypeII	TypeII-C	1	0	0		GCA_002848045.1	strain=UMB0077	na	jensenii		1		1
694	Lactobacillus agilis	GCA_002848175	5	10	9	cse2gr11|c2c9|cas1|cas2|cas3|cas5|cas6|cas7|cas8e|cas9	TypeI|TypeII|TypeV-U	TypeI-E|TypeII-C|TypeVU-4	3	0	0	not all loci have cas genes	GCA_002848175.1	strain=268A	na	agilis		1	1	1					1
695	Lactobacillus agilis	GCA_002848195	4	10	9	cse2gr11|c2c9|cas1|cas2|cas3|cas5|cas6|cas7|cas8e|cas9	TypeI|TypeII|TypeV-U	TypeI-E|TypeII-C|TypeVU-4	3	0	0	not all loci have cas genes	GCA_002848195.1	strain=273	na	agilis		1	1	1					1
696	Lactobacillus salivarius	GCA_002848245	1	8	8	cas1|cas10|cas2|csm2|csm3|csm4|csm5|csm6	TypeIII	TypeIII-A	1	0	0		GCA_002848245.1	strain=290	na	salivarius		1			1
697	Lactobacillus paracasei	GCA_002849575	1	5	5	DEDDh|cas1|cas2|cas9|csn2	TypeII	TypeII-A	1	0	0		GCA_002849575.1	strain=DUP 13076	na	paracasei		1		1
698	Lactobacillus helveticus	GCA_002849915	1	24	6	c2c9|cas2|cas3|cas4|cas5|cas6|cas7	TypeI|TypeV-U	TypeVU-4	2	missing cas1	0	not all loci have repeats	GCA_002849915.1	strain=FAM8627	na	helveticus		1	1						1
699	Lactobacillus helveticus	GCA_002849935	1	25	7	c2c9|cas1|cas2|cas3|cas4|cas5|cas7|cas8c	TypeI|TypeV-U	TypeI-C|TypeVU-4	2	0	0	not all loci have repeats	GCA_002849935.1	strain=FAM8105	na	helveticus		1	1						1
700	Lactobacillus helveticus	GCA_002849955	1	18	0	c2c9	TypeV-U	TypeVU-4	1	missing cas1	0		GCA_002849955.1	strain=FAM22155	na	helveticus		1							1
701	Lactobacillus pentosus	GCA_002850015	4	12	12	cse2gr11|cas1|cas2|cas3|cas5|cas6|cas7|cas8e|cas9|csn2	TypeI|TypeII	TypeI-E|TypeII-A	2	0	0	not all loci have cas genes	GCA_002850015.1	strain=BGM48	na	pentosus		1	1	1
702	Lactobacillus crispatus	GCA_002861775	1	0	0	0	0	0	0	0	0		GCA_002861775.1	strain=UMB0044	na	crispatus	1	1
703	Lactobacillus crispatus	GCA_002861805	4	8	8	cse2gr11|cas1|cas2|cas3|cas5|cas6|cas7|cas8e	TypeI	TypeI-E	1	0	0	not all loci have cas genes	GCA_002861805.1	strain=UMB0824	na	crispatus		1	1
704	Lactobacillus crispatus	GCA_002861815	1	4	4	cas1|cas2|cas9|csn2	TypeII	TypeII-A	1	0	0		GCA_002861815.1	strain=UMB0085	na	crispatus		1		1
705	Lactobacillus fermentum	GCA_002863265	3	17	12	DEDDh|c2c9|cas1|cas10|cas2|cas6|cas9|csm2|csm3|csm4|csm5	TypeII|TypeIII|TypeV-U	TypeII-C|TypeVU-4	3	0	0		GCA_002863265.1	strain=UMB0187	na	fermentum		1		1	1				1
706	Lactobacillus jensenii	GCA_002863405	1	3	3	cas1|cas2|cas9	TypeII	TypeII-C	1	0	0		GCA_002863405.1	strain=UMB0007	na	jensenii		1		1
707	Lactobacillus crispatus	GCA_002863485	1	0	0	0	0	0	0	0	0		GCA_002863485.1	strain=UMB0054	na	crispatus	1	1
708	Lactobacillus crispatus	GCA_002863505	1	4	4	cas1|cas2|cas9|csn2	TypeII	TypeII-A	1	0	0		GCA_002863505.1	strain=UMB1398	na	crispatus		1		1
709	Lactobacillus fermentum	GCA_002869825	1	7	5	DEDDh|c2c9|cas1|cas2|cas9|csn2	TypeII|TypeV-U	TypeII-A|TypeVU-4	2	0	0	not all loci have repeats	GCA_002869825.1	strain=LfU21	na	fermentum		1		1					1
710	Lactobacillus iners	GCA_002871595	1	8	8	cse2gr11|cas1|cas2|cas3|cas5|cas6|cas7|cas8e	TypeI	TypeI-E	1	0	0		GCA_002871595.1	strain=UMB0033	na	iners		1	1
711	Lactobacillus iners	GCA_002884695	1	8	8	cse2gr11|cas1|cas2|cas3|cas5|cas6|cas7|cas8e	TypeI	TypeI-E	1	0	0		GCA_002884695.1	strain=UMB1051	na	iners		1	1
712	Lactobacillus iners	GCA_002884705	1	8	8	cse2gr11|cas1|cas2|cas3|cas5|cas6|cas7|cas8e	TypeI	TypeI-E	1	0	0		GCA_002884705.1	strain=UMB0030	na	iners		1	1
713	Lactobacillus animalis	GCA_002894975	2	10	10	cas1|cas2|cas6|cas9|csm2|csm3|csm4|csm5|csn2	TypeII	TypeII-A	1	0	0	not all loci have cas genes	GCA_002894975.1	strain=NP51	na	animalis		1		1
714	Lactobacillus paraplantarum	GCA_002897175	1	0	0	0	0	0	0	0	0		GCA_002897175.1	strain=D2-1	na	paraplantarum	1
715	Lactobacillus fermentum	GCA_002899655	4	26	21	DEDDh|cse2gr11|c2c9|cas1|cas10|cas2|cas3|cas5|cas6|cas7|cas8e|cas9|csm2|csm3|csm4|csm5|csn2	TypeI|TypeII|TypeIII|TypeV-U	TypeI-E|TypeII-A|TypeVU-4	4	0	0		GCA_002899655.1	strain=CRL 1446	na	fermentum		1	1	1					1
716	Lactobacillus sp. ATCC 15578	GCA_002900075	1	0	0	0	0	0	0	0	0		GCA_002900075.1	strain=ATCC 15578	na	sp.		1
717	Lactobacillus paracasei	GCA_002904305	1	5	5	DEDDh|cas1|cas2|cas9|csn2	TypeII	TypeII-A	1	0	0		GCA_002904305.1	strain=CCC B1205	na	paracasei		1		1
718	Lactobacillus lindneri	GCA_002907025	1	5	5	DEDDh|cas1|cas2|cas9|csn2	TypeII	TypeII-A	1	0	0		GCA_002907025.1	strain=TMW 1.1285	na	lindneri		1		1
719	Lactobacillus lindneri	GCA_002907045	1	5	5	DEDDh|cas1|cas2|cas9|csn2	TypeII	TypeII-A	1	0	0		GCA_002907045.1	strain=TMW 1.2008	na	lindneri		1		1
720	Lactobacillus lindneri	GCA_002907065	1	5	5	DEDDh|cas1|cas2|cas9|csn2	TypeII	TypeII-A	1	0	0		GCA_002907065.1	strain=TMW 1.1433	na	lindneri		1		1
721	Lactobacillus lindneri	GCA_002907075	1	5	5	DEDDh|cas1|cas2|cas9|csn2	TypeII	TypeII-A	1	0	0		GCA_002907075.1	strain=TMW 1.2082	na	lindneri		1		1
722	Lactobacillus lindneri	GCA_002907105	1	5	5	DEDDh|cas1|cas2|cas9|csn2	TypeII	TypeII-A	1	0	0		GCA_002907105.1	strain=TMW 1.2006	na	lindneri		1		1
723	Lactobacillus lindneri	GCA_002907115	1	5	5	DEDDh|cas1|cas2|cas9|csn2	TypeII	TypeII-A	1	0	0		GCA_002907115.1	strain=TMW 1.2007	na	lindneri		1		1
724	Lactobacillus sanfranciscensis	GCA_002907145	1	5	4	c2c9|cas1|cas2|cas9|csn2	TypeII|TypeV-U	TypeII-A|TypeVU-4	2	0	0	not all loci have repeats	GCA_002907145.1	strain=TMW 1.2137	na	sanfranciscensis		1		1					1
725	Lactobacillus sanfranciscensis	GCA_002907155	1	5	4	c2c9|cas1|cas2|cas9|csn2	TypeII|TypeV-U	TypeII-A|TypeVU-4	2	0	0	not all loci have repeats	GCA_002907155.1	strain=TMW 1.2138	na	sanfranciscensis		1		1					1
726	Lactobacillus sanfranciscensis	GCA_002907185	1	5	4	c2c9|cas1|cas2|cas9|csn2	TypeII|TypeV-U	TypeII-A|TypeVU-4	2	0	0	not all loci have repeats	GCA_002907185.1	strain=TMW 1.2139	na	sanfranciscensis		1		1					1
727	Lactobacillus sanfranciscensis	GCA_002907205	1	6	4	c2c9|cas1|cas2|cas9|csn2	TypeII|TypeV-U	TypeII-A|TypeVU-4	2	0	0	not all loci have repeats	GCA_002907205.1	strain=TMW 1.2140	na	sanfranciscensis		1		1					1
728	Lactobacillus sanfranciscensis	GCA_002907225	1	5	4	c2c9|cas1|cas2|cas9|csn2	TypeII|TypeV-U	TypeII-A|TypeVU-4	2	0	0	not all loci have repeats	GCA_002907225.1	strain=TMW 1.2142	na	sanfranciscensis		1		1					1
729	Lactobacillus sanfranciscensis	GCA_002907255	1	5	4	c2c9|cas1|cas2|cas9|csn2	TypeII|TypeV-U	TypeII-A|TypeVU-4	2	0	0	not all loci have repeats	GCA_002907255.1	strain=TMW 1.726	na	sanfranciscensis		1		1					1
730	Lactobacillus sanfranciscensis	GCA_002907305	2	10	10	cse2gr11|cas1|cas2|cas3|cas5|cas6|cas7|cas8e|cas9|csn2	TypeI|TypeII	TypeI-E|TypeII-A	2	0	0		GCA_002907305.1	strain=TMW 1.54	na	sanfranciscensis		1	1	1
731	Lactobacillus sanfranciscensis	GCA_002907325	1	5	4	c2c9|cas1|cas2|cas9|csn2	TypeII|TypeV-U	TypeII-A|TypeVU-4	2	0	0	not all loci have repeats	GCA_002907325.1	strain=TMW 1.1150	na	sanfranciscensis		1		1					1
732	Lactobacillus sanfranciscensis	GCA_002907345	1	4	4	cas1|cas2|cas9|csn2	TypeII	TypeII-A	1	0	0		GCA_002907345.1	strain=TMW 1.392	na	sanfranciscensis		1		1
733	Lactobacillus sanfranciscensis DSM 20451	GCA_002907365	1	6	4	c2c9|cas1|cas2|cas9|csn2	TypeII|TypeV-U	TypeII-A|TypeVU-4	2	0	0	not all loci have repeats	GCA_002907365.1	strain=TMW 1.53	na	sanfranciscensis		1		1					1
734	Lactobacillus lindneri DSM 20690 = JCM 11027	GCA_002907375	1	5	5	DEDDh|cas1|cas2|cas9|csn2	TypeII	TypeII-A	1	0	0		GCA_002907375.1	strain=TMW 1.88	na	lindneri		1		1
735	Lactobacillus paracasei	GCA_002914885	2	5	5	DEDDh|cas1|cas2|cas9|csn2	TypeII	TypeII-A	1	0	0	not all loci have cas genes	GCA_002914885.1	strain=LMG S-29188	na	paracasei		1		1
736	Lactobacillus acidophilus	GCA_002914945	1	1	0	c2c9	TypeV-U	TypeVU-4	1	missing cas1	0		GCA_002914945.1	strain=LMG P-21904	na	acidophilus		1							1
737	Lactobacillus plantarum	GCA_002914965	1	4	4	cas1|cas2|cas9|csn2	TypeII	TypeII-A	1	0	0		GCA_002914965.1	strain=LMG S-29189	na	plantarum		1		1
738	Lactobacillus helveticus	GCA_002914985	1	9	7	c2c9|cas1|cas2|cas3|cas4|cas5|cas6|cas7	TypeI|TypeV-U	TypeVU-4	2	0	0	not all loci have repeats	GCA_002914985.1	strain=LMG S-29187	na	helveticus		1	1						1
739	Lactobacillus fermentum	GCA_002942005	1	5	4	c2c9|cas1|cas2|cas9|csn2	TypeII|TypeV-U	TypeII-A|TypeVU-4	2	0	0	not all loci have repeats	GCA_002942005.1	strain=MD IIE-4657	na	fermentum		1		1					1
740	Lactobacillus amylovorus	GCA_002950865	2	2	2	cas1|cas2	0	0	0	0	missing signature protein		GCA_002950865.1	strain=JBD401	na	amylovorus	1	1
741	Lactobacillus sakei	GCA_002953655	1	3	3	DEDDh|cas1|cas2	0	0	0	0	missing signature protein		GCA_002953655.1	strain=DS4	na	sakei	1	1
742	Lactobacillus kefiranofaciens	GCA_900103655	1	2	0	c2c9	TypeV-U	TypeVU-4	1	missing cas1	0		GCA_900103655.1	strain=ATCC 43761	na	kefiranofaciens		1							1
743	Lactobacillus mucosae	GCA_900103925	1	4	3	DEDDh|c2c9|cas1|cas2	TypeV-U	TypeVU-4	1	0	0		GCA_900103925.1	strain=WCC8	na	mucosae		1							1
744	Lactobacillus mucosae	GCA_900109445	1	7	3	DEDDh|c2c9|cas1|cas2	TypeV-U	TypeVU-4	1	0	0		GCA_900109445.1	strain=KHPC15	na	mucosae		1							1
745	Lactobacillus ruminis	GCA_900110005	1	10	8	cse2gr11|c2c9|cas1|cas2|cas3|cas5|cas6|cas7|cas8e	TypeI|TypeV-U	TypeI-E|TypeVU-4	2	0	0	not all loci have repeats	GCA_900110005.1	strain=WC1T17	na	ruminis		1	1						1
746	Lactobacillus bombicola	GCA_900112665	2	12	12	cse2gr11|cas1|cas2|cas3|cas5|cas6|cas7|cas8e|cas9|csn2	TypeI|TypeII	TypeI-E|TypeII-A	2	0	0		GCA_900112665.1	strain=R-53102	representative genome	bombicola		1	1	1
747	Lactobacillus rogosae	GCA_900112995	1	13	10	DEDDh|c2c9|cas1|cas2|cas3|cas4|cas5|cas6|cas7|cas8b	TypeI|TypeV-U	TypeI-B|TypeVU-4	2	0	0	not all loci have repeats	GCA_900112995.1	strain=ATCC 27753	representative genome	rogosae		1	1						1
748	Lactobacillus ruminis DSM 20403 = NBRC 102161	GCA_900113455	1	18	14	c2c9|cas1|cas10|cas2|cas4|cas5|cas6|cas7|csm2|csm3|csm4|csm5	TypeIII|TypeV-U	TypeVU-4	2	0	0	not all loci have repeats	GCA_900113455.1	strain=DSM 20403	na	ruminis		1			1				1
749	Lactobacillus mucosae	GCA_900114225	1	4	3	DEDDh|c2c9|cas1|cas2	TypeV-U	TypeVU-4	1	0	0		GCA_900114225.1	strain=KHPX11	na	mucosae		1							1
750	Lactobacillus curvatus	GCA_900178545	2	4	4	DEDDh|cas1|cas2|cas9	TypeII	TypeII-C	1	0	0	not all loci have cas genes	GCA_900178545.1		na	curvatus		1		1
751	Lactobacillus zymae	GCA_900183405	6	5	3	DEDDh|c2c9|cas1|cas9	TypeII|TypeV-U	TypeII-C|TypeVU-4	2	0	0	not all loci have cas genes	GCA_900183405.1	strain=ACA-DC 3411	representative genome	zymae		1		1					1
752	Lactobacillus delbrueckii subsp. bulgaricus	GCA_900196735	1	4	4	cas1|cas2|cas9|csn2	TypeII	TypeII-A	1	0	0		GCA_900196735.1		na	delbrueckii		1		1
753	Lactobacillus fermentum	GCA_900205745	2	23	13	DEDDh|cse2gr11|c2c9|cas1|cas2|cas3|cas5|cas6|cas7|cas8e|cas9|csn2	TypeI|TypeII|TypeV-U	TypeI-E|TypeII-A|TypeVU-4	3	0	0	not all loci have repeats	GCA_900205745.1	strain=IMDO 130101	na	fermentum		1	1	1					1
754	Lactobacillus sakei	GCA_900215905	2	3	3	DEDDh|cas1|cas2	0	0	0	0	missing signature protein		GCA_900215905.1	strain=J18	na	sakei	1	1
755	Lactobacillus sakei	GCA_900234345	1	4	4	DEDDh|cas1|cas2|cas9	TypeII	TypeII-C	1	0	0		GCA_900234345.1	strain=FLEC01	na	sakei		1		1
756	Lactobacillus sakei	GCA_900234395	2	5	5	DEDDh|cas1|cas2|cas9	TypeII	TypeII-C	1	0	0	not all loci have cas genes	GCA_900234395.1	strain=J54	na	sakei		1		1
757	Lactobacillus paracasei subsp. paracasei CNCM I-4648	GCA_000410075	0	5	5	DEDDh|cas1|cas2|cas9|csn2	TypeII	TypeII-A	1	0	0	no repeats	GCA_000410075.1	strain=CNCM I-4648	na	paracasei				1
758	Lactobacillus sp. SYF10-1a	GCA_002872255	0	0	0	0	0	0	0	0	0		GCA_002872255.1	strain=SYF10-1a	na	sp.	1
759	Lactobacillus plantarum 16	GCA_000412205	0	0	0	0	0	0	0	0	0		GCA_000412205.1	strain=16	na	plantarum	1
760	Lactobacillus fructivorans KCTC 3543 = DSM 20203	GCA_001434095	0	1	1	DEDDh	0	0	0	missing cas1	missing signature protein		GCA_001434095.1	strain=DSM 20203	na	fructivorans	1
761	Lactobacillus reuteri	GCA_001046835	0	0	0	0	0	0	0	0	0		GCA_001046835.1	strain=IRT	na	reuteri	1
762	Lactobacillus reuteri	GCA_002254185	0	1	0	c2c9	0	TypeVU-4	1	missing cas1	0	no repeats	GCA_002254185.1	strain=103v	na	reuteri	1
763	Lactobacillus kunkeei	GCA_001281205	0	1	1	DEDDh	0	0	0	missing cas1	missing signature protein		GCA_001281205.1	strain=LAko	na	kunkeei	1
764	Lactobacillus plantarum WJL	GCA_000474695	0	0	0	0	0	0	0	0	0		GCA_000474695.1	strain=WJL	na	plantarum	1
765	Lactobacillus fructivorans	GCA_001437175	0	1	1	DEDDh	0	0	0	missing cas1	missing signature protein		GCA_001437175.1	strain=ATCC 27394	representative genome	fructivorans	1
766	Lactobacillus plantarum	GCA_002737775	0	0	0	0	0	0	0	0	0		GCA_002737775.1	strain=FlyG8.1.2	na	plantarum	1
767	Lactobacillus aviarius	GCA_001654675	0	0	0	0	0	0	0	0	0		GCA_001654675.1	strain=UMNLAv14	na	aviarius	1
768	Lactobacillus frumenti DSM 13145	GCA_001436045	0	0	0	0	0	0	0	0	0		GCA_001436045.1	strain=DSM 13145	representative genome	frumenti	1
769	Lactobacillus gasseri 202-4	GCA_000175055	0	1	1	cas2	0	0	0	missing cas1	missing signature protein		GCA_000175055.1	strain=202-4	na	gasseri	1
770	Lactobacillus plantarum AY01	GCA_000469115	0	0	0	0	0	0	0	0	0		GCA_000469115.1	strain=AY01	na	plantarum	1
771	Lactobacillus rhamnosus	GCA_001657235	0	0	0	0	0	0	0	0	0		GCA_001657235.1	strain=Lrh44	na	rhamnosus	1
772	Lactobacillus vaginalis DSM 5837 = ATCC 49540	GCA_001435915	0	0	0	0	0	0	0	0	0		GCA_001435915.1	strain=DSM 5837	na	vaginalis	1
773	Lactobacillus salivarius GJ-24	GCA_000217735	0	2	0	c2c9	0	TypeVU-4	1	missing cas1	0	no repeats	GCA_000217735.2	strain=GJ-24	na	salivarius	1
774	Lactobacillus casei	GCA_002091995	0	1	1	DEDDh	0	0	0	missing cas1	missing signature protein		GCA_002091995.1	strain=GCRL 163	na	casei	1
775	Lactobacillus paracasei subsp. paracasei Lpp226	GCA_000409895	0	1	1	DEDDh	0	0	0	missing cas1	missing signature protein		GCA_000409895.1	strain=Lpp226	na	paracasei	1
776	Lactobacillus reuteri MM4-1A	GCA_000159475	0	0	0	0	0	0	0	0	0		GCA_000159475.2	strain=MM4-1A	na	reuteri	1
777	Lactobacillus plantarum	GCA_002737745	0	0	0	0	0	0	0	0	0		GCA_002737745.1	strain=FlyG8.1.1	na	plantarum	1
778	Lactobacillus aviarius	GCA_001652145	0	0	0	0	0	0	0	0	0		GCA_001652145.1	strain=UMNLAv8	na	aviarius	1
779	Lactobacillus reuteri DSM 20016	GCA_001434615	0	0	0	0	0	0	0	0	0		GCA_001434615.1	strain=DSM 20016	na	reuteri	1
780	Lactobacillus reuteri MM2-3	GCA_000160715	0	0	0	0	0	0	0	0	0		GCA_000160715.1	strain=MM2-3	na	reuteri	1
781	Lactobacillus paracasei subsp. paracasei Lpp123	GCA_000409975	0	5	5	DEDDh|cas1|cas2|cas9	TypeII	TypeII-C	1	0	0	no repeats	GCA_000409975.1	strain=Lpp123	na	paracasei				1
782	Lactobacillus plantarum	GCA_002738055	0	0	0	0	0	0	0	0	0		GCA_002738055.1	strain=FlyG3.1.8	na	plantarum	1
783	Lactobacillus plantarum	GCA_001633285	0	0	0	0	0	0	0	0	0		GCA_001633285.1	strain=CNW10	na	plantarum	1
784	Lactobacillus kunkeei	GCA_001308185	0	1	1	DEDDh	0	0	0	missing cas1	missing signature protein		GCA_001308185.1	strain=LMbe	na	kunkeei	1
785	Lactobacillus plantarum WHE 92	GCA_000604145	0	0	0	0	0	0	0	0	0		GCA_000604145.1	strain=WHE 92	na	plantarum	1
786	Lactobacillus reuteri	GCA_002253725	0	1	0	c2c9	0	TypeVU-4	1	missing cas1	0	no repeats	GCA_002253725.1	strain=601g	na	reuteri	1
787	Lactobacillus casei subsp. casei ATCC 393	GCA_000829055	0	0	0	0	0	0	0	0	0		GCA_000829055.1	strain=ATCC 393	na	casei	1
788	Lactobacillus kunkeei	GCA_001949975	0	1	1	DEDDh	0	0	0	missing cas1	missing signature protein		GCA_001949975.1	strain=FF30-6	na	kunkeei	1
789	Lactobacillus reuteri	GCA_002128485	0	1	0	c2c9	0	TypeVU-4	1	missing cas1	0	no repeats	GCA_002128485.1	strain=KLR1001	na	reuteri	1
790	Lactobacillus algidus DSM 15638	GCA_001434695	0	1	1	DEDDh	0	0	0	missing cas1	missing signature protein		GCA_001434695.1	strain=DSM 15638	representative genome	algidus	1
791	Lactobacillus plantarum	GCA_001639425	0	0	0	0	0	0	0	0	0		GCA_001639425.1	strain=Nizo1838	na	plantarum	1
792	Lactobacillus plantarum	GCA_001672035	0	0	0	0	0	0	0	0	0		GCA_001672035.1	strain=NCU116	na	plantarum	1
793	Lactobacillus fermentum	GCA_001854105	0	5	1	DEDDh|c2c9	0	TypeVU-4	1	missing cas1	0	no repeats	GCA_001854105.1	strain=47-7	na	fermentum	1
794	Lactobacillus plantarum	GCA_001484005	0	0	0	0	0	0	0	0	0		GCA_001484005.1	strain=LZ95	na	plantarum	1
795	Lactobacillus rhamnosus	GCA_001005625	0	1	1	DEDDh	0	0	0	missing cas1	missing signature protein		GCA_001005625.1	strain=CNCM-I-3698	na	rhamnosus	1
796	Lactobacillus pontis	GCA_002940945	0	1	0	c2c9	0	TypeVU-4	1	missing cas1	0	no repeats	GCA_002940945.1	strain=UMB0683	na	pontis	1
797	Lactobacillus johnsonii N6.2	GCA_000498675	0	4	0	c2c9	0	TypeVU-4	1	missing cas1	0	no repeats	GCA_000498675.1	strain=N6.2	na	johnsonii	1
798	Lactobacillus reuteri	GCA_001703875	0	1	0	c2c9	0	TypeVU-4	1	missing cas1	0	no repeats	GCA_001703875.1	strain=484_32	na	reuteri	1
799	Lactobacillus sp. HMSC061B07	GCA_001812685	0	0	0	0	0	0	0	0	0		GCA_001812685.1	strain=HMSC061B07	na	sp.	1
800	Lactobacillus ginsenosidimutans	GCA_001050475	0	3	0	c2c9	0	TypeVU-4	1	missing cas1	0	no repeats	GCA_001050475.1	strain=EMML 3041	representative genome	ginsenosidimutans	1
801	Lactobacillus sunkii	GCA_001766745	0	0	0	0	0	0	0	0	0		GCA_001766745.1	strain=CG_D	na	sunkii	1
802	Lactobacillus plantarum subsp. plantarum	GCA_002906095	0	5	5	cas1|cas2|cas9|csn2	TypeII	TypeII-A	1	0	0	no repeats	GCA_002906095.1	strain=SRCM101258	na	plantarum				1
803	Lactobacillus paracasei subsp. paracasei Lpp120	GCA_000409935	0	1	1	DEDDh	0	0	0	missing cas1	missing signature protein		GCA_000409935.1	strain=Lpp120	na	paracasei	1
804	Lactobacillus kunkeei	GCA_001314945	0	1	1	DEDDh	0	0	0	missing cas1	missing signature protein		GCA_001314945.1	strain=MP2	representative genome	kunkeei	1
805	Lactobacillus rhamnosus	GCA_002027355	0	0	0	0	0	0	0	0	0		GCA_002027355.1	strain=R709	na	rhamnosus	1
806	Lactobacillus reuteri	GCA_002128765	0	2	0	c2c9	0	TypeVU-4	1	missing cas1	0	no repeats	GCA_002128765.1	strain=KLR3006	na	reuteri	1
807	Lactobacillus rhamnosus	GCA_001831215	0	0	0	0	0	0	0	0	0		GCA_001831215.1	strain=ASCC 3018	na	rhamnosus	1
808	Lactobacillus plantarum subsp. plantarum ATCC 14917 = JCM 1149 = CGMCC 1.2437	GCA_000143745	0	0	0	0	0	0	0	0	0		GCA_000143745.1	strain=ATCC 14917	na	plantarum	1
809	Lactobacillus amylovorus CAG:719	GCA_000442765	0	1	0	c2c9	0	TypeVU-4	1	missing cas1	0	no repeats	GCA_000442765.1		na	amylovorus	1
810	Lactobacillus plantarum IPLA88	GCA_000410795	0	0	0	0	0	0	0	0	0		GCA_000410795.1	strain=IPLA88	na	plantarum	1
811	Lactobacillus pontis DSM 8475	GCA_001435345	0	2	0	c2c9	0	TypeVU-4	1	missing cas1	0	no repeats	GCA_001435345.1	strain=DSM 8475	representative genome	pontis	1
812	Lactobacillus sakei	GCA_002751035	0	1	1	DEDDh	0	0	0	missing cas1	missing signature protein		GCA_002751035.1	strain=RI-516	na	sakei	1
813	Lactobacillus gigeriorum DSM 23908 = CRBIP 24.85	GCA_000296855	0	0	0	0	0	0	0	0	0		GCA_000296855.1	strain=type strain: CRBIP 24.85	na	gigeriorum	1
814	Lactobacillus plantarum	GCA_000931425	0	0	0	0	0	0	0	0	0		GCA_000931425.1	strain=B21	na	plantarum	1
815	Lactobacillus reuteri	GCA_002253825	0	1	0	c2c9	0	TypeVU-4	1	missing cas1	0	no repeats	GCA_002253825.1	strain=114h	na	reuteri	1
816	Lactobacillus plantarum 2165	GCA_000466845	0	0	0	0	0	0	0	0	0		GCA_000466845.1	strain=2165	na	plantarum	1
817	Lactobacillus plantarum	GCA_000743895	0	0	0	0	0	0	0	0	0		GCA_000743895.1	strain=DmCS_001	na	plantarum	1
818	Lactobacillus plantarum	GCA_001436855	0	0	0	0	0	0	0	0	0		GCA_001436855.1	strain=DSM 13273	na	plantarum	1
819	Lactobacillus plantarum	GCA_002948215	0	0	0	0	0	0	0	0	0		GCA_002948215.1	strain=KC28	na	plantarum	1
820	Lactobacillus taiwanensis	GCA_002253615	0	0	0	0	0	0	0	0	0		GCA_002253615.1	strain=103j	na	taiwanensis	1
821	Lactobacillus paracasei subsp. paracasei CNCM I-4649	GCA_000410435	0	4	4	DEDDh|cas1|cas2|csn2	0	0	0	0	missing signature protein		GCA_000410435.1	strain=CNCM I-4649	na	paracasei	1
822	Lactobacillus aviarius	GCA_001652045	0	0	0	0	0	0	0	0	0		GCA_001652045.1	strain=UMNLAv2	na	aviarius	1
823	Lactobacillus sakei	GCA_002750615	0	1	1	DEDDh	0	0	0	missing cas1	missing signature protein		GCA_002750615.1	strain=RI-499	na	sakei	1
824	Lactobacillus alimentarius DSM 20249	GCA_001434745	0	0	0	0	0	0	0	0	0		GCA_001434745.1	strain=DSM 20249	representative genome	alimentarius	1
825	Lactobacillus reuteri	GCA_001703885	0	1	0	c2c9	0	TypeVU-4	1	missing cas1	0	no repeats	GCA_001703885.1	strain=482_54	na	reuteri	1
826	Lactobacillus fabifermentans DSM 21115	GCA_000498955	0	0	0	0	0	0	0	0	0		GCA_000498955.2	strain=DSM 21115	representative genome	fabifermentans	1
827	Lactobacillus kunkeei DSM 12361 = ATCC 700308	GCA_001281265	0	1	1	DEDDh	0	0	0	missing cas1	missing signature protein		GCA_001281265.1	strain=YH-15	na	kunkeei	1
828	Lactobacillus gallinarum	GCA_002160975	0	2	0	c2c9	0	TypeVU-4	1	missing cas1	0	no repeats	GCA_002160975.1	strain=An119	na	gallinarum	1
829	Lactobacillus rhamnosus	GCA_001657005	0	0	0	0	0	0	0	0	0		GCA_001657005.1	strain=Lrh24	na	rhamnosus	1
830	Lactobacillus gasseri	GCA_002863445	0	0	0	0	0	0	0	0	0		GCA_002863445.1	strain=UMB0670	na	gasseri	1
831	Lactobacillus reuteri	GCA_000712555	0	0	0	0	0	0	0	0	0		GCA_000712555.1	strain=LTH2584	na	reuteri	1
832	Lactobacillus reuteri	GCA_002253665	0	0	0	0	0	0	0	0	0		GCA_002253665.1	strain=609l	na	reuteri	1
833	Lactobacillus paracasei	GCA_001191565	0	1	1	DEDDh	0	0	0	missing cas1	missing signature protein		GCA_001191565.1	strain=CAUH35	na	paracasei	1
834	Lactobacillus aviarius	GCA_002553755	0	0	0	0	0	0	0	0	0		GCA_002553755.1	strain=UMNLAv76	na	aviarius	1
835	Lactobacillus reuteri	GCA_002253905	0	1	0	c2c9	0	TypeVU-4	1	missing cas1	0	no repeats	GCA_002253905.1	strain=111v	na	reuteri	1
836	Lactobacillus gallinarum	GCA_002161035	0	2	0	c2c9	0	TypeVU-4	1	missing cas1	0	no repeats	GCA_002161035.1	strain=An115	na	gallinarum	1
837	Lactobacillus reuteri	GCA_002128585	0	1	0	c2c9	0	TypeVU-4	1	missing cas1	0	no repeats	GCA_002128585.1	strain=KLR2003	na	reuteri	1
838	Lactobacillus plantarum	GCA_001639595	0	0	0	0	0	0	0	0	0		GCA_001639595.1	strain=Nizo2263	na	plantarum	1
839	Lactobacillus reuteri	GCA_001657495	0	0	0	0	0	0	0	0	0		GCA_001657495.1	strain=CRL 1098	na	reuteri	1
840	Lactobacillus rhamnosus	GCA_002849515	0	0	0	0	0	0	0	0	0		GCA_002849515.1	strain=NRRL B-442	na	rhamnosus	1
841	Lactobacillus rhamnosus Lc 705	GCA_000026525	0	0	0	0	0	0	0	0	0		GCA_000026525.1	strain=Lc 705	na	rhamnosus	1
842	Lactobacillus plantarum JDM1	GCA_000023085	0	0	0	0	0	0	0	0	0		GCA_000023085.1	strain=JDM1	na	plantarum	1
843	Lactobacillus plantarum subsp. plantarum NC8	GCA_000247735	0	0	0	0	0	0	0	0	0		GCA_000247735.2		na	plantarum	1
844	Lactobacillus plantarum	GCA_001633385	0	0	0	0	0	0	0	0	0		GCA_001633385.1	strain=Nizo2726	na	plantarum	1
845	Lactobacillus johnsonii ATCC 33200	GCA_001433975	0	1	0	c2c9	0	TypeVU-4	1	missing cas1	0	no repeats	GCA_001433975.1	strain=ATCC 33200	na	johnsonii	1
846	Lactobacillus rhamnosus	GCA_001657255	0	0	0	0	0	0	0	0	0		GCA_001657255.1	strain=Lrh43	na	rhamnosus	1
847	Lactobacillus plantarum	GCA_001633355	0	0	0	0	0	0	0	0	0		GCA_001633355.1	strain=Nizo2494	na	plantarum	1
848	Lactobacillus paracasei subsp. tolerans DSM 20258	GCA_001436485	0	1	1	DEDDh	0	0	0	missing cas1	missing signature protein		GCA_001436485.1	strain=DSM 20258	na	paracasei	1
849	Lactobacillus plantarum	GCA_002005385	0	0	0	0	0	0	0	0	0		GCA_002005385.2	strain=10CH	na	plantarum	1
850	Lactobacillus reuteri	GCA_002253975	0	1	0	c2c9	0	TypeVU-4	1	missing cas1	0	no repeats	GCA_002253975.1	strain=111f	na	reuteri	1
851	Lactobacillus crustorum	GCA_001951175	0	0	0	0	0	0	0	0	0		GCA_001951175.1	strain=MN047	representative genome	crustorum	1
852	Lactobacillus rhamnosus LMS2-1	GCA_000160175	0	0	0	0	0	0	0	0	0		GCA_000160175.1	strain=LMS2-1	na	rhamnosus	1
853	Lactobacillus pobuzihii	GCA_001438865	0	0	0	0	0	0	0	0	0		GCA_001438865.1	strain=NBRC 103219	na	pobuzihii	1
854	Lactobacillus taiwanensis	GCA_002253345	0	0	0	0	0	0	0	0	0		GCA_002253345.1	strain=111w	na	taiwanensis	1
855	Lactobacillus plantarum	GCA_002738065	0	0	0	0	0	0	0	0	0		GCA_002738065.1	strain=FlyG7.1.6	na	plantarum	1
856	Lactobacillus plantarum	GCA_001633745	0	0	0	0	0	0	0	0	0		GCA_001633745.1	strain=Nizo3893	na	plantarum	1
857	Lactobacillus murinus DSM 20452 = NBRC 14221	GCA_001436015	0	2	0	c2c9	0	TypeVU-4	1	missing cas1	0	no repeats	GCA_001436015.1	strain=DSM 20452	na	murinus	1
858	Lactobacillus paracasei subsp. paracasei Lpp125	GCA_000410475	0	1	1	DEDDh	0	0	0	missing cas1	missing signature protein		GCA_000410475.1	strain=Lpp125	na	paracasei	1
859	Lactobacillus aviarius	GCA_002553645	0	0	0	0	0	0	0	0	0		GCA_002553645.1	strain=UMNLAv97	na	aviarius	1
860	Lactobacillus paracasei subsp. paracasei Lpp70	GCA_000410495	0	1	1	DEDDh	0	0	0	missing cas1	missing signature protein		GCA_000410495.1	strain=Lpp70	na	paracasei	1
861	Lactobacillus taiwanensis	GCA_002253535	0	0	0	0	0	0	0	0	0		GCA_002253535.1	strain=107d	na	taiwanensis	1
862	Lactobacillus sp. UMNPBX18	GCA_002553855	0	2	0	c2c9	0	TypeVU-4	1	missing cas1	0	no repeats	GCA_002553855.1	strain=UMNPBX18	na	sp.	1
863	Lactobacillus reuteri	GCA_002254165	0	1	0	c2c9	0	TypeVU-4	1	missing cas1	0	no repeats	GCA_002254165.1	strain=105c	na	reuteri	1
864	Lactobacillus gasseri 2016	GCA_000439915	0	0	0	0	0	0	0	0	0		GCA_000439915.1	strain=2016	na	gasseri	1
865	Lactobacillus reuteri	GCA_002253965	0	1	0	c2c9	0	TypeVU-4	1	missing cas1	0	no repeats	GCA_002253965.1	strain=111b	na	reuteri	1
866	Lactobacillus aviarius	GCA_002553635	0	0	0	0	0	0	0	0	0		GCA_002553635.1	strain=UMNLAv98	na	aviarius	1
867	Lactobacillus plantarum	GCA_001368775	0	0	0	0	0	0	0	0	0		GCA_001368775.1	strain=80	na	plantarum	1
868	Lactobacillus plantarum	GCA_001633805	0	0	0	0	0	0	0	0	0		GCA_001633805.1	strain=Nizo2256	na	plantarum	1
869	Lactobacillus kunkeei	GCA_001308195	0	1	1	DEDDh	0	0	0	missing cas1	missing signature protein		GCA_001308195.1	strain=LMbo	na	kunkeei	1
870	Lactobacillus reuteri CF48-3A	GCA_000159615	0	2	0	c2c9	0	TypeVU-4	1	missing cas1	0	no repeats	GCA_000159615.1	strain=CF48-3A	na	reuteri	1
871	Lactobacillus paralimentarius DSM 13961 = JCM 10707	GCA_001435445	0	1	0	c2c9	0	TypeVU-4	1	missing cas1	0	no repeats	GCA_001435445.1	strain=DSM 13961	representative genome	paralimentarius	1
872	Lactobacillus camelliae DSM 22697 = JCM 13995	GCA_001436615	0	1	1	DEDDh	0	0	0	missing cas1	missing signature protein		GCA_001436615.1	strain=DSM 22697	na	camelliae	1
873	Lactobacillus rhamnosus	GCA_001831275	0	0	0	0	0	0	0	0	0		GCA_001831275.1	strain=ASCC 1521	na	rhamnosus	1
874	Lactobacillus murinus ASF361	GCA_000364205	0	0	0	0	0	0	0	0	0		GCA_000364205.1	strain=ASF361	na	murinus	1
875	Lactobacillus fermentum	GCA_001297025	0	5	0	c2c9	0	TypeVU-4	1	missing cas1	0	no repeats	GCA_001297025.1	strain=HFB3	na	fermentum	1
876	Lactobacillus sakei	GCA_002750655	0	1	1	DEDDh	0	0	0	missing cas1	missing signature protein		GCA_002750655.1	strain=RI-500	na	sakei	1
877	Lactobacillus plantarum subsp. plantarum ATCC 14917 = JCM 1149 = CGMCC 1.2437	GCA_001434175	0	0	0	0	0	0	0	0	0		GCA_001434175.1	strain=CGMCC 1.2437	na	plantarum	1
878	Lactobacillus plantarum	GCA_002117305	0	0	0	0	0	0	0	0	0		GCA_002117305.1	strain=TMW 1.1623	na	plantarum	1
879	Lactobacillus reuteri	GCA_002888655	0	4	2	c2c9|cas2|csn2	0	TypeVU-4	1	missing cas1	0	no repeats	GCA_002888655.1	strain=20-2	na	reuteri	1
880	Lactobacillus reuteri	GCA_002254195	0	1	0	c2c9	0	TypeVU-4	1	missing cas1	0	no repeats	GCA_002254195.1	strain=103p	na	reuteri	1
881	Lactobacillus sp. UMNPBX14	GCA_002553835	0	2	0	c2c9	0	TypeVU-4	1	missing cas1	0	no repeats	GCA_002553835.1	strain=UMNPBX14	na	sp.	1
882	Lactobacillus sp. UMNPBX7	GCA_002554045	0	2	0	c2c9	0	TypeVU-4	1	missing cas1	0	no repeats	GCA_002554045.1	strain=UMNPBX7	na	sp.	1
883	Lactobacillus reuteri	GCA_001756765	0	0	0	0	0	0	0	0	0		GCA_001756765.1	strain=HI24	na	reuteri	1
884	Lactobacillus paracasei subsp. paracasei Lpp229	GCA_000410215	0	1	1	DEDDh	0	0	0	missing cas1	missing signature protein		GCA_000410215.1	strain=Lpp229	na	paracasei	1
885	Lactobacillus johnsonii pf01	GCA_000219475	0	1	0	c2c9	0	TypeVU-4	1	missing cas1	0	no repeats	GCA_000219475.2	strain=pf01	na	johnsonii	1
886	Lactobacillus johnsonii	GCA_002156645	0	1	0	c2c9	0	TypeVU-4	1	missing cas1	0	no repeats	GCA_002156645.1	strain=LJ0	na	johnsonii	1
887	Lactobacillus sakei subsp. sakei 23K	GCA_000026065	0	1	1	DEDDh	0	0	0	missing cas1	missing signature protein		GCA_000026065.1	strain=23K	na	sakei	1
888	Lactobacillus plantarum	GCA_002220175	0	0	0	0	0	0	0	0	0		GCA_002220175.1	strain=dm	na	plantarum	1
889	Lactobacillus plantarum	GCA_002576835	0	0	0	0	0	0	0	0	0		GCA_002576835.1	strain=PC520	na	plantarum	1
890	Lactobacillus johnsonii	GCA_002253165	0	2	0	c2c9	0	TypeVU-4	1	missing cas1	0	no repeats	GCA_002253165.1	strain=117q	na	johnsonii	1
891	Lactobacillus salivarius	GCA_002738245	0	0	0	0	0	0	0	0	0		GCA_002738245.1	strain=SGL 03	na	salivarius	1
892	Lactobacillus plantarum	GCA_001596095	0	0	0	0	0	0	0	0	0		GCA_001596095.1	strain=JBE245	na	plantarum	1
893	Lactobacillus sakei	GCA_900234405	0	1	1	DEDDh	0	0	0	missing cas1	missing signature protein		GCA_900234405.1		na	sakei	1
894	Lactobacillus paracasei subsp. paracasei Lpp41	GCA_000410395	0	1	1	DEDDh	0	0	0	missing cas1	missing signature protein		GCA_000410395.1	strain=Lpp41	na	paracasei	1
895	Lactobacillus reuteri	GCA_002254045	0	1	0	c2c9	0	TypeVU-4	1	missing cas1	0	no repeats	GCA_002254045.1	strain=105o	na	reuteri	1
896	Lactobacillus reuteri	GCA_001705505	0	1	0	c2c9	0	TypeVU-4	1	missing cas1	0	no repeats	GCA_001705505.1	strain=P43	na	reuteri	1
897	Lactobacillus taiwanensis	GCA_002253265	0	0	0	0	0	0	0	0	0		GCA_002253265.1	strain=114t	na	taiwanensis	1
898	Lactobacillus plantarum	GCA_001643065	0	0	0	0	0	0	0	0	0		GCA_001643065.1	strain=UC8491	na	plantarum	1
899	Lactobacillus plantarum	GCA_001633255	0	0	0	0	0	0	0	0	0		GCA_001633255.1	strain=NAB2	na	plantarum	1
900	Lactobacillus casei	GCA_002192215	0	1	1	DEDDh	0	0	0	missing cas1	missing signature protein		GCA_002192215.1	strain=LC5	na	casei	1
901	Lactobacillus plantarum	GCA_001633265	0	0	0	0	0	0	0	0	0		GCA_001633265.1	strain=19.1	na	plantarum	1
902	Lactobacillus ultunensis DSM 16047	GCA_001436305	0	0	0	0	0	0	0	0	0		GCA_001436305.1	strain=DSM 16047	na	ultunensis	1
903	Lactobacillus gasseri	GCA_002940965	0	0	0	0	0	0	0	0	0		GCA_002940965.1	strain=UMB0045b	na	gasseri	1
904	Lactobacillus taiwanensis	GCA_002253375	0	0	0	0	0	0	0	0	0		GCA_002253375.1	strain=111u	na	taiwanensis	1
905	Lactobacillus rhamnosus DSM 20021 = JCM 1136 = NBRC 3425	GCA_001435405	0	0	0	0	0	0	0	0	0		GCA_001435405.1	strain=DSM 20021	na	rhamnosus	1
906	Lactobacillus rhamnosus MTCC 5462	GCA_000195375	0	1	1	DEDDh	0	0	0	missing cas1	missing signature protein		GCA_000195375.2	strain=MTCC 5462	na	rhamnosus	1
907	Lactobacillus rhamnosus	GCA_001656975	0	0	0	0	0	0	0	0	0		GCA_001656975.1	strain=Lrh25	na	rhamnosus	1
908	Lactobacillus fermentum	GCA_900163585	0	2	1	DEDDh|c2c9	0	TypeVU-4	1	missing cas1	0	no repeats	GCA_900163585.1	strain=S6	na	fermentum	1
909	Lactobacillus taiwanensis	GCA_002253565	0	0	0	0	0	0	0	0	0		GCA_002253565.1	strain=103n	na	taiwanensis	1
910	Lactobacillus aviarius	GCA_001654625	0	0	0	0	0	0	0	0	0		GCA_001654625.1	strain=UMNLAv12	na	aviarius	1
911	Lactobacillus plantarum	GCA_001633605	0	0	0	0	0	0	0	0	0		GCA_001633605.1	strain=Nizo2806	na	plantarum	1
912	Lactobacillus rhamnosus	GCA_001590655	0	0	0	0	0	0	0	0	0		GCA_001590655.1	strain=ASCC 290	na	rhamnosus	1
913	Lactobacillus reuteri	GCA_001703865	0	1	0	c2c9	0	TypeVU-4	1	missing cas1	0	no repeats	GCA_001703865.1	strain=482_46	na	reuteri	1
914	Lactobacillus taiwanensis	GCA_002253475	0	0	0	0	0	0	0	0	0		GCA_002253475.1	strain=107u	na	taiwanensis	1
915	Lactobacillus aviarius subsp. araffinosus DSM 20653	GCA_001435375	0	0	0	0	0	0	0	0	0		GCA_001435375.1	strain=DSM 20653	na	aviarius	1
916	Lactobacillus rhamnosus	GCA_001044085	0	0	0	0	0	0	0	0	0		GCA_001044085.1	strain=Lr053	na	rhamnosus	1
917	Lactobacillus coleohominis 101-4-CHN	GCA_000161935	0	0	0	0	0	0	0	0	0		GCA_000161935.1	strain=101-4-CHN	representative genome	coleohominis	1
918	Lactobacillus reuteri	GCA_002128495	0	1	0	c2c9	0	TypeVU-4	1	missing cas1	0	no repeats	GCA_002128495.1	strain=KLR2001	na	reuteri	1
919	Lactobacillus plantarum	GCA_002370985	0	0	0	0	0	0	0	0	0		GCA_002370985.1	strain=Lp510	na	plantarum	1
920	Lactobacillus paracasei subsp. paracasei Lpp49	GCA_000410035	0	1	1	DEDDh	0	0	0	missing cas1	missing signature protein		GCA_000410035.1	strain=Lpp49	na	paracasei	1
921	Lactobacillus gasseri MV-22	GCA_000155935	0	0	0	0	0	0	0	0	0		GCA_000155935.2	strain=MV-22	na	gasseri	1
922	Lactobacillus plantarum	GCA_002895245	0	0	0	0	0	0	0	0	0		GCA_002895245.1	strain=LM1004	na	plantarum	1
923	Lactobacillus sakei	GCA_900234355	0	1	1	DEDDh	0	0	0	missing cas1	missing signature protein		GCA_900234355.1	strain=J64	na	sakei	1
924	Lactobacillus casei A2-362	GCA_000309625	0	1	1	DEDDh	0	0	0	missing cas1	missing signature protein		GCA_000309625.1	strain=A2-362	na	casei	1
925	Lactobacillus manihotivorans DSM 13343 = JCM 12514	GCA_001435035	0	1	1	DEDDh	0	0	0	missing cas1	missing signature protein		GCA_001435035.1	strain=DSM 13343	representative genome	manihotivorans	1
926	Lactobacillus plantarum	GCA_002737975	0	0	0	0	0	0	0	0	0		GCA_002737975.1	strain=FlyG11.1.2	na	plantarum	1
927	Lactobacillus taiwanensis DSM 21401	GCA_001436695	0	0	0	0	0	0	0	0	0		GCA_001436695.1	strain=DSM 21401	na	taiwanensis	1
928	Lactobacillus reuteri	GCA_002253925	0	1	0	c2c9	0	TypeVU-4	1	missing cas1	0	no repeats	GCA_002253925.1	strain=107k	na	reuteri	1
929	Lactobacillus sanfranciscensis DSM 20451	GCA_001436035	0	5	4	c2c9|cas1|cas2|cas9|csn2	TypeII|TypeV-U	TypeII-A|TypeVU-4	2	0	0	no repeats	GCA_001436035.1	strain=DSM 20451	na	sanfranciscensis		1		1					1
930	Lactobacillus brevis	GCA_000833415	0	1	1	DEDDh	0	0	0	missing cas1	missing signature protein		GCA_000833415.1	strain=TMW 1.6	na	brevis	1
931	Lactobacillus rhamnosus	GCA_001656945	0	1	1	DEDDh	0	0	0	missing cas1	missing signature protein		GCA_001656945.1	strain=Lrh27	na	rhamnosus	1
932	Lactobacillus plantarum	GCA_001278015	0	0	0	0	0	0	0	0	0		GCA_001278015.1	strain=5-2	na	plantarum	1
933	Lactobacillus reuteri	GCA_002253875	0	1	0	c2c9	0	TypeVU-4	1	missing cas1	0	no repeats	GCA_002253875.1	strain=117n	na	reuteri	1
934	Lactobacillus sakei	GCA_002750625	0	1	1	DEDDh	0	0	0	missing cas1	missing signature protein		GCA_002750625.1	strain=RI-493	na	sakei	1
935	Lactobacillus aviarius	GCA_001654565	0	0	0	0	0	0	0	0	0		GCA_001654565.1	strain=UMNLAv10	na	aviarius	1
936	Lactobacillus reuteri	GCA_002253685	0	1	0	c2c9	0	TypeVU-4	1	missing cas1	0	no repeats	GCA_002253685.1	strain=609e	na	reuteri	1
937	Lactobacillus plantarum	GCA_001633595	0	0	0	0	0	0	0	0	0		GCA_001633595.1	strain=Nizo2831	na	plantarum	1
938	Lactobacillus rhamnosus	GCA_001656585	0	1	1	DEDDh	0	0	0	missing cas1	missing signature protein		GCA_001656585.1	strain=Lrh29	na	rhamnosus	1
939	Lactobacillus rhamnosus 51B	GCA_000699985	0	0	0	0	0	0	0	0	0		GCA_000699985.1	strain=51B	na	rhamnosus	1
940	Lactobacillus reuteri	GCA_002128515	0	1	0	c2c9	0	TypeVU-4	1	missing cas1	0	no repeats	GCA_002128515.1	strain=KLR1002	na	reuteri	1
941	Lactobacillus plantarum	GCA_000731855	0	0	0	0	0	0	0	0	0		GCA_000731855.1	strain=Lp90	na	plantarum	1
942	Lactobacillus plantarum	GCA_001010175	0	0	0	0	0	0	0	0	0		GCA_001010175.1	strain=8 RA-3	na	plantarum	1
943	Lactobacillus gasseri	GCA_002884735	0	0	0	0	0	0	0	0	0		GCA_002884735.1	strain=UMB0056	na	gasseri	1
944	Lactobacillus reuteri	GCA_002254245	0	1	0	c2c9	0	TypeVU-4	1	missing cas1	0	no repeats	GCA_002254245.1	strain=103o	na	reuteri	1
945	Lactobacillus plantarum	GCA_002028365	0	0	0	0	0	0	0	0	0		GCA_002028365.1	strain=KLDS1.0391	na	plantarum	1
946	Lactobacillus vaginalis DSM 5837 = ATCC 49540	GCA_000159435	0	0	0	0	0	0	0	0	0		GCA_000159435.1	strain=ATCC 49540	representative genome	vaginalis	1
947	Lactobacillus sakei	GCA_002750585	0	1	1	DEDDh	0	0	0	missing cas1	missing signature protein		GCA_002750585.1	strain=RI-496	na	sakei	1
948	Lactobacillus plantarum	GCA_001619295	0	0	0	0	0	0	0	0	0		GCA_001619295.1	strain=FBR6	na	plantarum	1
949	Lactobacillus gallinarum	GCA_002160635	0	2	0	c2c9	0	TypeVU-4	1	missing cas1	0	no repeats	GCA_002160635.1	strain=An153	na	gallinarum	1
950	Lactobacillus plantarum DOMLa	GCA_000604105	0	0	0	0	0	0	0	0	0		GCA_000604105.1	strain=DOMLa	na	plantarum	1
951	Lactobacillus plantarum	GCA_001639565	0	0	0	0	0	0	0	0	0		GCA_001639565.1	strain=Nizo2260	na	plantarum	1
952	Lactobacillus taiwanensis	GCA_002253605	0	0	0	0	0	0	0	0	0		GCA_002253605.1	strain=103a	na	taiwanensis	1
953	Lactobacillus sp. UMNPBX10	GCA_002553915	0	3	0	c2c9	0	TypeVU-4	1	missing cas1	0	no repeats	GCA_002553915.1	strain=UMNPBX10	na	sp.	1
954	Lactobacillus helveticus CNRZ32	GCA_000422165	0	0	0	0	0	0	0	0	0		GCA_000422165.1	strain=CNRZ32	na	helveticus	1
955	Lactobacillus mellis	GCA_000967245	0	0	0	0	0	0	0	0	0		GCA_000967245.1	strain=Hon2	representative genome	mellis	1
956	Lactobacillus iners DSM 13335	GCA_000160875	0	0	0	0	0	0	0	0	0		GCA_000160875.1	strain=DSM 13335	representative genome	iners	1
957	Lactobacillus aviarius subsp. aviarius DSM 20655	GCA_001436315	0	0	0	0	0	0	0	0	0		GCA_001436315.1	strain=DSM 20655	representative genome	aviarius	1
958	Lactobacillus paracasei subsp. paracasei DSM 5622	GCA_001436385	0	1	1	DEDDh	0	0	0	missing cas1	missing signature protein		GCA_001436385.1	strain=DSM 5622	na	paracasei	1
959	Lactobacillus taiwanensis	GCA_002253445	0	0	0	0	0	0	0	0	0		GCA_002253445.1	strain=111m	na	taiwanensis	1
960	Lactobacillus reuteri	GCA_002128525	0	3	0	c2c9	0	TypeVU-4	1	missing cas1	0	no repeats	GCA_002128525.1	strain=KLR1004	na	reuteri	1
961	Lactobacillus delbrueckii subsp. delbrueckii DSM 20074 = JCM 1012	GCA_001908495	0	1	0	c2c9	0	TypeVU-4	1	missing cas1	0	no repeats	GCA_001908495.1	strain=DSM 20074	na	delbrueckii	1
962	Lactobacillus acidipiscis	GCA_900116935	0	0	0	0	0	0	0	0	0		GCA_900116935.1	strain=ACA-DC 1533	representative genome	acidipiscis	1
963	Lactobacillus plantarum	GCA_002117285	0	0	0	0	0	0	0	0	0		GCA_002117285.1	strain=TMW 1.708	na	plantarum	1
964	Lactobacillus aviarius	GCA_001652025	0	0	0	0	0	0	0	0	0		GCA_001652025.1	strain=UMNLAv5	na	aviarius	1
965	Lactobacillus sp. HMSC077C11	GCA_001809975	0	1	1	DEDDh	0	0	0	missing cas1	missing signature protein		GCA_001809975.1	strain=HMSC077C11	na	sp.	1
966	Lactobacillus sakei subsp. sakei DSM 20017 = JCM 1157	GCA_001434065	0	1	1	DEDDh	0	0	0	missing cas1	missing signature protein		GCA_001434065.1	strain=DSM 20017	na	sakei	1
967	Lactobacillus gasseri	GCA_001546525	0	0	0	0	0	0	0	0	0		GCA_001546525.1	strain=PSS7772D	na	gasseri	1
968	Lactobacillus plantarum	GCA_002737925	0	0	0	0	0	0	0	0	0		GCA_002737925.1	strain=FlyG9.2.5	na	plantarum	1
969	Lactobacillus reuteri	GCA_002253945	0	1	0	c2c9	0	TypeVU-4	1	missing cas1	0	no repeats	GCA_002253945.1	strain=111l	na	reuteri	1
970	Lactobacillus reuteri	GCA_000758185	0	1	0	c2c9	0	TypeVU-4	1	missing cas1	0	no repeats	GCA_000758185.1	strain=LTH5448	na	reuteri	1
971	Lactobacillus gasseri 224-1	GCA_000177415	0	0	0	0	0	0	0	0	0		GCA_000177415.1	strain=224-1	na	gasseri	1
972	Lactobacillus sakei	GCA_000755625	0	0	0	0	0	0	0	0	0		GCA_000755625.1	strain=wikim 22	na	sakei	1
973	Lactobacillus reuteri SD2112	GCA_000159455	0	5	0	c2c9	0	TypeVU-4	1	missing cas1	0	no repeats	GCA_000159455.2	strain=SD2112	na	reuteri	1
974	Lactobacillus gasseri SJ-9E-US	GCA_000176995	0	0	0	0	0	0	0	0	0		GCA_000176995.2	strain=SJ-9E-US	na	gasseri	1
975	Lactobacillus reuteri	GCA_001703855	0	1	0	c2c9	0	TypeVU-4	1	missing cas1	0	no repeats	GCA_001703855.1	strain=480_44	na	reuteri	1
976	Lactobacillus plantarum	GCA_001704315	0	0	0	0	0	0	0	0	0		GCA_001704315.1	strain=KP	na	plantarum	1
977	Lactobacillus kunkeei	GCA_001308205	0	1	1	DEDDh	0	0	0	missing cas1	missing signature protein		GCA_001308205.1	strain=LAdo	na	kunkeei	1
978	Lactobacillus plantarum	GCA_001633485	0	0	0	0	0	0	0	0	0		GCA_001633485.1	strain=Nizo2757	na	plantarum	1
979	Lactobacillus reuteri	GCA_002128635	0	1	0	c2c9	0	TypeVU-4	1	missing cas1	0	no repeats	GCA_002128635.1	strain=KLR3003	na	reuteri	1
980	Lactobacillus pantheris DSM 15945 = JCM 12539 = NBRC 106106	GCA_001435155	0	1	1	DEDDh	0	0	0	missing cas1	missing signature protein		GCA_001435155.1	strain=DSM 15945	na	pantheris	1
981	Lactobacillus gasseri CECT 5714	GCA_000283135	0	0	0	0	0	0	0	0	0		GCA_000283135.1	strain=CECT 5714	na	gasseri	1
982	Lactobacillus paracasei subsp. paracasei CNCM I-2877	GCA_000410095	0	4	4	cas1|cas2|cas9|csn2	TypeII	TypeII-A	1	0	0	no repeats	GCA_000410095.1	strain=CNCM I-2877	na	paracasei				1
983	Lactobacillus paracasei subsp. paracasei Lpp71	GCA_000410375	0	1	1	DEDDh	0	0	0	missing cas1	missing signature protein		GCA_000410375.1	strain=Lpp71	na	paracasei	1
984	Lactobacillus gasseri	GCA_002003555	0	0	0	0	0	0	0	0	0		GCA_002003555.1	strain=AL5	na	gasseri	1
985	Lactobacillus plantarum	GCA_001639645	0	0	0	0	0	0	0	0	0		GCA_001639645.1	strain=Nizo2457	na	plantarum	1
986	Lactobacillus aviarius	GCA_001652055	0	0	0	0	0	0	0	0	0		GCA_001652055.1	strain=UMNLAv1	na	aviarius	1
987	Lactobacillus sp. HMSC056D05	GCA_001814405	0	1	1	DEDDh	0	0	0	missing cas1	missing signature protein		GCA_001814405.1	strain=HMSC056D05	na	sp.	1
988	Lactobacillus plantarum	GCA_002749875	0	0	0	0	0	0	0	0	0		GCA_002749875.1	strain=RI-393	na	plantarum	1
989	Lactobacillus kitasatonis DSM 16761 = JCM 1039	GCA_001434435	0	0	0	0	0	0	0	0	0		GCA_001434435.1	strain=DSM 16761	na	kitasatonis	1
990	Lactobacillus rhamnosus	GCA_001657205	0	0	0	0	0	0	0	0	0		GCA_001657205.1	strain=Lrh42	na	rhamnosus	1
991	Lactobacillus sakei subsp. sakei LS25	GCA_000478625	0	1	1	DEDDh	0	0	0	missing cas1	missing signature protein		GCA_000478625.2	strain=LS25	na	sakei	1
992	Lactobacillus plantarum	GCA_002737905	0	0	0	0	0	0	0	0	0		GCA_002737905.1	strain=FlyG11.2.6	na	plantarum	1
993	Lactobacillus plantarum	GCA_001540925	0	0	0	0	0	0	0	0	0		GCA_001540925.1	strain=Lp1610	na	plantarum	1
994	Lactobacillus reuteri I5007	GCA_000410995	0	1	0	c2c9	0	TypeVU-4	1	missing cas1	0	no repeats	GCA_000410995.1	strain=I5007	na	reuteri	1
995	Lactobacillus reuteri	GCA_002253955	0	1	0	c2c9	0	TypeVU-4	1	missing cas1	0	no repeats	GCA_002253955.1	strain=107j	na	reuteri	1
996	Lactobacillus plantarum	GCA_002220815	0	0	0	0	0	0	0	0	0		GCA_002220815.1	strain=GB-LP1	na	plantarum	1
997	Lactobacillus plantarum	GCA_001633665	0	0	0	0	0	0	0	0	0		GCA_001633665.1	strain=Nizo2891	na	plantarum	1
998	Lactobacillus kunkeei	GCA_001281225	0	1	1	DEDDh	0	0	0	missing cas1	missing signature protein		GCA_001281225.1	strain=LAan	na	kunkeei	1
999	Lactobacillus taiwanensis	GCA_002253095	0	0	0	0	0	0	0	0	0		GCA_002253095.1	strain=601y	na	taiwanensis	1
1000	Lactobacillus plantarum	GCA_001633415	0	0	0	0	0	0	0	0	0		GCA_001633415.1	strain=Nizo2741	na	plantarum	1
1001	Lactobacillus paralimentarius DSM 19674	GCA_001434855	0	1	0	c2c9	0	TypeVU-4	1	missing cas1	0	no repeats	GCA_001434855.1	strain=DSM 19674	na	paralimentarius	1
1002	Lactobacillus sanfranciscensis	GCA_002907285	0	1	0	c2c9	0	TypeVU-4	1	missing cas1	0	no repeats	GCA_002907285.1	strain=TMW 1.1597	na	sanfranciscensis	1
1003	Lactobacillus secaliphilus	GCA_001437055	0	2	2	DEDDh|cas9	TypeII	TypeII-C	1	missing cas1	0	no repeats	GCA_001437055.1	strain=DSM 17896	representative genome	secaliphilus				1
1004	Lactobacillus reuteri	GCA_002253835	0	1	0	c2c9	0	TypeVU-4	1	missing cas1	0	no repeats	GCA_002253835.1	strain=114g	na	reuteri	1
1005	Lactobacillus rhamnosus	GCA_001656995	0	0	0	0	0	0	0	0	0		GCA_001656995.1	strain=Lrh21	na	rhamnosus	1
1006	Lactobacillus iners UPII 60-B	GCA_000191705	0	0	0	0	0	0	0	0	0		GCA_000191705.2	strain=UPII 60-B	na	iners	1
1007	Lactobacillus pobuzihii E100301 = KCTC 13174	GCA_001433815	0	0	0	0	0	0	0	0	0		GCA_001433815.1	strain=KCTC 13174	na	pobuzihii	1
1008	Lactobacillus brevis ATCC 14869 = DSM 20054	GCA_000469365	0	1	1	DEDDh	0	0	0	missing cas1	missing signature protein		GCA_000469365.1	strain=ATCC 14869	na	brevis	1
1009	Lactobacillus paracasei subsp. paracasei JCM 8130	GCA_000829035	0	1	1	DEDDh	0	0	0	missing cas1	missing signature protein		GCA_000829035.1	strain=JCM 8130	representative genome	paracasei	1
1010	Lactobacillus reuteri	GCA_002254105	0	1	0	c2c9	0	TypeVU-4	1	missing cas1	0	no repeats	GCA_002254105.1	strain=105n	na	reuteri	1
1011	Lactobacillus rhamnosus	GCA_001656575	0	0	0	0	0	0	0	0	0		GCA_001656575.1	strain=Lrh31	na	rhamnosus	1
1012	Lactobacillus reuteri DSM 20016	GCA_000016825	0	0	0	0	0	0	0	0	0		GCA_000016825.1	strain=DSM 20016	representative genome	reuteri	1
1013	Lactobacillus plantarum	GCA_001649985	0	0	0	0	0	0	0	0	0		GCA_001649985.1	strain=NRCC1	na	plantarum	1
1014	Lactobacillus crispatus	GCA_002863245	0	0	0	0	0	0	0	0	0		GCA_002863245.1	strain=UMB0040	na	crispatus	1
1015	Lactobacillus fabifermentans T30PCM01	GCA_000565485	0	0	0	0	0	0	0	0	0		GCA_000565485.1	strain=T30PCM01	na	fabifermentans	1
1016	Lactobacillus plantarum WJL	GCA_001307325	0	0	0	0	0	0	0	0	0		GCA_001307325.1	strain=WJL	na	plantarum	1
1017	Lactobacillus paracasei subsp. paracasei Lpp22	GCA_000410155	0	2	2	DEDDh|cas9	TypeII	TypeII-C	1	missing cas1	0	no repeats	GCA_000410155.1	strain=Lpp22	na	paracasei				1
1018	Lactobacillus plantarum	GCA_001633335	0	0	0	0	0	0	0	0	0		GCA_001633335.1	strain=Nizo2485	na	plantarum	1
1019	Lactobacillus rhamnosus	GCA_000743075	0	1	1	DEDDh	0	0	0	missing cas1	missing signature protein		GCA_000743075.1	strain=24	na	rhamnosus	1
1020	Lactobacillus brevis	GCA_002318935	0	1	1	DEDDh	0	0	0	missing cas1	missing signature protein		GCA_002318935.1	strain=D7	na	brevis	1
1021	Lactobacillus amylovorus DSM 20531	GCA_001433985	0	2	0	c2c9	0	TypeVU-4	1	missing cas1	0	no repeats	GCA_001433985.1	strain=DSM 20531	na	amylovorus	1
1022	Lactobacillus rhamnosus	GCA_002762445	0	0	0	0	0	0	0	0	0		GCA_002762445.1	strain=GR-1	na	rhamnosus	1
1023	Lactobacillus reuteri	GCA_001618905	0	1	0	c2c9	0	TypeVU-4	1	missing cas1	0	no repeats	GCA_001618905.1	strain=ZLR003	na	reuteri	1
1024	Lactobacillus paracasei	GCA_001514415	0	1	1	DEDDh	0	0	0	missing cas1	missing signature protein		GCA_001514415.1	strain=KL1	na	paracasei	1
1025	Lactobacillus taiwanensis	GCA_002253465	0	0	0	0	0	0	0	0	0		GCA_002253465.1	strain=107v	na	taiwanensis	1
1026	Lactobacillus taiwanensis	GCA_002253365	0	0	0	0	0	0	0	0	0		GCA_002253365.1	strain=114e	na	taiwanensis	1
1027	Lactobacillus plantarum	GCA_001639525	0	0	0	0	0	0	0	0	0		GCA_001639525.1	strain=Nizo2258	na	plantarum	1
1028	Lactobacillus plantarum	GCA_002737825	0	0	0	0	0	0	0	0	0		GCA_002737825.1	strain=FlyG9.1.4	na	plantarum	1
1029	Lactobacillus plantarum	GCA_001639455	0	0	0	0	0	0	0	0	0		GCA_001639455.1	strain=Nizo1840	na	plantarum	1
1030	Lactobacillus paracasei subsp. paracasei Lpp189	GCA_000410295	0	1	1	DEDDh	0	0	0	missing cas1	missing signature protein		GCA_000410295.1	strain=Lpp189	na	paracasei	1
1031	Lactobacillus reuteri	GCA_002128655	0	1	0	c2c9	0	TypeVU-4	1	missing cas1	0	no repeats	GCA_002128655.1	strain=KLR3004	na	reuteri	1
1032	Lactobacillus mellifer	GCA_000970795	0	0	0	0	0	0	0	0	0		GCA_000970795.1	strain=Bin4	representative genome	mellifer	1
1033	Lactobacillus rhamnosus	GCA_001656675	0	0	0	0	0	0	0	0	0		GCA_001656675.1	strain=Lrh20	na	rhamnosus	1
1034	Lactobacillus plantarum	GCA_002750675	0	0	0	0	0	0	0	0	0		GCA_002750675.1	strain=RI-203	na	plantarum	1
1035	Lactobacillus rhamnosus	GCA_001645615	0	1	1	DEDDh	0	0	0	missing cas1	missing signature protein		GCA_001645615.1	strain=R19-3	na	rhamnosus	1
1036	Lactobacillus salivarius	GCA_002079795	0	1	0	c2c9	0	TypeVU-4	1	missing cas1	0	no repeats	GCA_002079795.1	strain=LMG 14477	na	salivarius	1
1037	Lactobacillus vaccinostercus DSM 20634	GCA_001436295	0	1	0	c2c9	0	TypeVU-4	1	missing cas1	0	no repeats	GCA_001436295.1	strain=DSM 20634	representative genome	vaccinostercus	1
1038	Lactobacillus kunkeei	GCA_001421115	0	1	1	DEDDh	0	0	0	missing cas1	missing signature protein		GCA_001421115.1	strain=LAce	na	kunkeei	1
1039	Lactobacillus reuteri	GCA_002253625	0	1	0	c2c9	0	TypeVU-4	1	missing cas1	0	no repeats	GCA_002253625.1	strain=609i	na	reuteri	1
1040	Lactobacillus taiwanensis	GCA_002253065	0	0	0	0	0	0	0	0	0		GCA_002253065.1	strain=609q	na	taiwanensis	1
1041	Lactobacillus apis	GCA_900094785	0	0	0	0	0	0	0	0	0		GCA_900094785.1	strain=R-53131	na	apis	1
1042	Lactobacillus plantarum	GCA_001267905	0	0	0	0	0	0	0	0	0		GCA_001267905.1	strain=L31-1	na	plantarum	1
1043	Lactobacillus reuteri	GCA_002253745	0	1	0	c2c9	0	TypeVU-4	1	missing cas1	0	no repeats	GCA_002253745.1	strain=601l	na	reuteri	1
1044	Lactobacillus plantarum	GCA_001639625	0	0	0	0	0	0	0	0	0		GCA_001639625.1	strain=Nizo2264	na	plantarum	1
1045	Lactobacillus salivarius	GCA_002160855	0	1	0	c2c9	0	TypeVU-4	1	missing cas1	0	no repeats	GCA_002160855.1	strain=An128	na	salivarius	1
1046	Lactobacillus taiwanensis	GCA_002253525	0	0	0	0	0	0	0	0	0		GCA_002253525.1	strain=107q	na	taiwanensis	1
1047	Lactobacillus plantarum	GCA_002737835	0	0	0	0	0	0	0	0	0		GCA_002737835.1	strain=FlyG10.1.5	na	plantarum	1
1048	Lactobacillus iners ATCC 55195	GCA_000185405	0	0	0	0	0	0	0	0	0		GCA_000185405.1	strain=ATCC 55195	na	iners	1
1049	Lactobacillus johnsonii ATCC 33200	GCA_000159355	0	1	0	c2c9	0	TypeVU-4	1	missing cas1	0	no repeats	GCA_000159355.1	strain=ATCC 33200	na	johnsonii	1
1050	Lactobacillus fermentum L930BB	GCA_001039735	0	1	1	DEDDh	0	0	0	missing cas1	missing signature protein		GCA_001039735.1	strain=L930BB	na	fermentum	1
1051	Lactobacillus rhamnosus ATCC 8530	GCA_000233755	0	0	0	0	0	0	0	0	0		GCA_000233755.1	strain=ATCC 8530	na	rhamnosus	1
1052	Lactobacillus reuteri	GCA_000712565	0	0	0	0	0	0	0	0	0		GCA_000712565.2	strain=TMW1.656	na	reuteri	1
1053	Lactobacillus paracasei subsp. paracasei Lpp228	GCA_000409995	0	1	1	DEDDh	0	0	0	missing cas1	missing signature protein		GCA_000409995.1	strain=Lpp228	na	paracasei	1
1054	Lactobacillus johnsonii	GCA_002253285	0	2	0	c2c9	0	TypeVU-4	1	missing cas1	0	no repeats	GCA_002253285.1	strain=117a	na	johnsonii	1
1055	Lactobacillus plantarum CMPG5300	GCA_000762955	0	0	0	0	0	0	0	0	0		GCA_000762955.1	strain=CMPG5300	na	plantarum	1
1056	Lactobacillus reuteri	GCA_002254115	0	1	0	c2c9	0	TypeVU-4	1	missing cas1	0	no repeats	GCA_002254115.1	strain=105i	na	reuteri	1
1057	Lactobacillus plantarum	GCA_001633495	0	0	0	0	0	0	0	0	0		GCA_001633495.1	strain=Nizo2766	na	plantarum	1
1058	Lactobacillus aviarius	GCA_001652115	0	0	0	0	0	0	0	0	0		GCA_001652115.2	strain=UMNLAv4	na	aviarius	1
1059	Lactobacillus reuteri	GCA_002253705	0	0	0	0	0	0	0	0	0		GCA_002253705.1	strain=609d	na	reuteri	1
1060	Lactobacillus fermentum	GCA_001297905	0	1	0	c2c9	0	TypeVU-4	1	missing cas1	0	no repeats	GCA_001297905.1	strain=UCO-979C	na	fermentum	1
1061	Lactobacillus plantarum	GCA_002737885	0	0	0	0	0	0	0	0	0		GCA_002737885.1	strain=FlyG20.2.6	na	plantarum	1
1062	Lactobacillus brevis ATCC 14869 = DSM 20054	GCA_001433855	0	1	1	DEDDh	0	0	0	missing cas1	missing signature protein		GCA_001433855.1	strain=DSM 20054	na	brevis	1
1063	Lactobacillus amylovorus DSM 20531	GCA_002706375	0	1	0	c2c9	0	TypeVU-4	1	missing cas1	0	no repeats	GCA_002706375.1	strain=DSM 20531	na	amylovorus	1
1064	Lactobacillus gasseri SV-16A-US	GCA_000177035	0	0	0	0	0	0	0	0	0		GCA_000177035.2	strain=SV-16A-US	na	gasseri	1
1065	Lactobacillus plantarum	GCA_002109405	0	0	0	0	0	0	0	0	0		GCA_002109405.1	strain=JBE490	na	plantarum	1
1066	Lactobacillus johnsonii NCC 533	GCA_000008065	0	1	0	c2c9	0	TypeVU-4	1	missing cas1	0	no repeats	GCA_000008065.1	strain=NCC 533	na	johnsonii	1
1067	Lactobacillus reuteri	GCA_002253755	0	1	0	c2c9	0	TypeVU-4	1	missing cas1	0	no repeats	GCA_002253755.1	strain=601f	na	reuteri	1
1068	Lactobacillus florum 8D	GCA_000512295	0	4	4	cas1|cas2|cas9|csn2	TypeII	TypeII-A	1	0	0	no repeats	GCA_000512295.1	strain=8D	na	florum	1			1
1069	Lactobacillus delbrueckii subsp. delbrueckii	GCA_001263315	0	1	0	c2c9	0	TypeVU-4	1	missing cas1	0	no repeats	GCA_001263315.1	strain=KACC 13439	na	delbrueckii	1
1070	Lactobacillus plantarum	GCA_001704335	0	0	0	0	0	0	0	0	0		GCA_001704335.1	strain=DF	na	plantarum	1
1071	Lactobacillus taiwanensis	GCA_002253395	0	0	0	0	0	0	0	0	0		GCA_002253395.1	strain=111o	na	taiwanensis	1
1072	Lactobacillus amylovorus	GCA_000191545	0	0	0	0	0	0	0	0	0		GCA_000191545.1	strain=30SC	representative genome	amylovorus	1
1073	Lactobacillus plantarum	GCA_001633645	0	0	0	0	0	0	0	0	0		GCA_001633645.1	strain=Nizo2855	na	plantarum	1
1074	Lactobacillus rhamnosus LRHMDP2	GCA_000311945	0	1	1	DEDDh	0	0	0	missing cas1	missing signature protein		GCA_000311945.1	strain=LRHMDP2	na	rhamnosus	1
1075	Lactobacillus johnsonii	GCA_002253185	0	2	0	c2c9	0	TypeVU-4	1	missing cas1	0	no repeats	GCA_002253185.1	strain=117x	na	johnsonii	1
1076	Lactobacillus taiwanensis	GCA_002253075	0	0	0	0	0	0	0	0	0		GCA_002253075.1	strain=609h	na	taiwanensis	1
1077	Lactobacillus helveticus MTCC 5463	GCA_000195355	0	9	0	c2c9	0	TypeVU-4	1	missing cas1	0	no repeats	GCA_000195355.2	strain=MTCC 5463	na	helveticus	1
1078	Lactobacillus plantarum	GCA_001639505	0	0	0	0	0	0	0	0	0		GCA_001639505.1	strain=Nizo2257	na	plantarum	1
1079	Lactobacillus reuteri	GCA_000722535	0	0	0	0	0	0	0	0	0		GCA_000722535.2	strain=TMW1.112	na	reuteri	1
1080	Lactobacillus casei UW4	GCA_000309745	0	2	2	DEDDh|cas9	TypeII	TypeII-C	1	missing cas1	0	no repeats	GCA_000309745.1	strain=UW4	na	casei		1		1
1081	Lactobacillus reuteri	GCA_002253865	0	1	0	c2c9	0	TypeVU-4	1	missing cas1	0	no repeats	GCA_002253865.1	strain=114q	na	reuteri	1
1082	Lactobacillus rhamnosus	GCA_001657155	0	1	1	DEDDh	0	0	0	missing cas1	missing signature protein		GCA_001657155.1	strain=Lrh12	na	rhamnosus	1
1083	Lactobacillus plantarum	GCA_001633775	0	0	0	0	0	0	0	0	0		GCA_001633775.1	strain=NAB1	na	plantarum	1
1084	Lactobacillus gastricus PS3	GCA_000247775	0	3	3	cas1|cas2|csn2	0	0	0	0	missing signature protein		GCA_000247775.2	strain=PS3	na	gastricus	1
1085	Lactobacillus reuteri	GCA_002254025	0	1	0	c2c9	0	TypeVU-4	1	missing cas1	0	no repeats	GCA_002254025.1	strain=105p	na	reuteri	1
1086	Lactobacillus delbrueckii subsp. delbrueckii DSM 20074 = JCM 1012	GCA_001433875	0	1	0	c2c9	0	TypeVU-4	1	missing cas1	0	no repeats	GCA_001433875.1	strain=DSM 20074	na	delbrueckii	1
1087	Lactobacillus plantarum	GCA_001633505	0	0	0	0	0	0	0	0	0		GCA_001633505.1	strain=Nizo2830	na	plantarum	1
1088	Lactobacillus johnsonii	GCA_002253275	0	2	0	c2c9	0	TypeVU-4	1	missing cas1	0	no repeats	GCA_002253275.1	strain=117c	na	johnsonii	1
1089	Lactobacillus gasseri	GCA_002863455	0	0	0	0	0	0	0	0	0		GCA_002863455.1	strain=UMB0099	na	gasseri	1
1090	Lactobacillus johnsonii	GCA_002253205	0	2	0	c2c9	0	TypeVU-4	1	missing cas1	0	no repeats	GCA_002253205.1	strain=117k	na	johnsonii	1
1091	Lactobacillus reuteri 100-23	GCA_000168255	0	0	0	0	0	0	0	0	0		GCA_000168255.1	strain=100-23	na	reuteri	1
1092	Lactobacillus paracasei subsp. paracasei CNCM I-4270	GCA_000410275	0	1	1	DEDDh	0	0	0	missing cas1	missing signature protein		GCA_000410275.1	strain=CNCM I-4270	na	paracasei	1
1093	Lactobacillus plantarum	GCA_001633405	0	0	0	0	0	0	0	0	0		GCA_001633405.1	strain=Nizo2535	na	plantarum	1
1094	Lactobacillus acetotolerans	GCA_001042405	0	1	0	c2c9	0	TypeVU-4	1	missing cas1	0	no repeats	GCA_001042405.1	strain=NBRC 13120	representative genome	acetotolerans	1								1
1095	Lactobacillus rhamnosus	GCA_001982435	0	0	0	0	0	0	0	0	0		GCA_001982435.1	strain=AMC010	na	rhamnosus	1
1096	Lactobacillus sakei	GCA_002105575	0	1	1	DEDDh	0	0	0	missing cas1	missing signature protein		GCA_002105575.1	strain=Probio65	na	sakei	1
1097	Lactobacillus plantarum	GCA_001444495	0	0	0	0	0	0	0	0	0		GCA_001444495.1	strain=CRL 1506	na	plantarum	1
1098	Lactobacillus curvatus	GCA_002224505	0	4	4	DEDDh|cas1|cas2|cas9	TypeII	TypeII-C	1	0	0	no repeats	GCA_002224505.1	strain=KG6	na	curvatus	1			1
1099	Lactobacillus plantarum	GCA_001619265	0	0	0	0	0	0	0	0	0		GCA_001619265.1	strain=FBR5	na	plantarum	1
1100	Lactobacillus salivarius	GCA_002162055	0	3	0	c2c9	0	TypeVU-4	1	missing cas1	0	no repeats	GCA_002162055.1	strain=ZLS006	na	salivarius	1
1101	Lactobacillus satsumensis DSM 16230 = JCM 12392	GCA_001435195	0	1	1	DEDDh	0	0	0	missing cas1	missing signature protein		GCA_001435195.1	strain=DSM 16230	representative genome	satsumensis	1
1102	Lactobacillus rhamnosus	GCA_000814485	0	1	1	DEDDh	0	0	0	missing cas1	missing signature protein		GCA_000814485.1	strain=308	na	rhamnosus	1
1103	Lactobacillus amylovorus GRL 1112	GCA_000182855	0	1	0	c2c9	0	TypeVU-4	1	missing cas1	0	no repeats	GCA_000182855.2	strain=GRL 1112	na	amylovorus	1
1104	Lactobacillus salivarius	GCA_002079465	0	1	0	c2c9	0	TypeVU-4	1	missing cas1	0	no repeats	GCA_002079465.1	strain=JCM 1045	na	salivarius	1
1105	Lactobacillus sanfranciscensis	GCA_002907245	0	1	0	c2c9	0	TypeVU-4	1	missing cas1	0	no repeats	GCA_002907245.1	strain=TMW 1.2141	na	sanfranciscensis	1
1106	Lactobacillus pentosiphilus	GCA_002217985	0	3	1	DEDDh|c2c9	0	TypeVU-4	1	missing cas1	0	no repeats	GCA_002217985.1	strain=IWT25	na	pentosiphilus	1
1107	Lactobacillus taiwanensis	GCA_002253025	0	0	0	0	0	0	0	0	0		GCA_002253025.1	strain=609u	na	taiwanensis	1
1108	Lactobacillus iners LactinV 03V1-b	GCA_000149105	0	0	0	0	0	0	0	0	0		GCA_000149105.2	strain=LactinV 03V1-b	na	iners	1
1109	Lactobacillus johnsonii	GCA_002253245	0	2	0	c2c9	0	TypeVU-4	1	missing cas1	0	no repeats	GCA_002253245.1	strain=117d	na	johnsonii	1
1110	Lactobacillus homohiochii	GCA_001436985	0	1	1	DEDDh	0	0	0	missing cas1	missing signature protein		GCA_001436985.1	strain=DSM 20571	na	homohiochii	1
1111	Lactobacillus reuteri	GCA_002254095	0	1	0	c2c9	0	TypeVU-4	1	missing cas1	0	no repeats	GCA_002254095.1	strain=105w	na	reuteri	1
1112	Lactobacillus rhamnosus	GCA_001656895	0	0	0	0	0	0	0	0	0		GCA_001656895.1	strain=Lrh30	na	rhamnosus	1
1113	Lactobacillus sp. UMNPBX5	GCA_002553995	0	0	0	0	0	0	0	0	0		GCA_002553995.1	strain=UMNPBX5	na	sp.	1
1114	Lactobacillus casei	GCA_001469115	0	1	1	DEDDh	0	0	0	missing cas1	missing signature protein		GCA_001469115.1	strain=DPC6800	na	casei	1
1115	Lactobacillus paracasei subsp. paracasei Lpp7	GCA_000410255	0	1	1	DEDDh	0	0	0	missing cas1	missing signature protein		GCA_000410255.1	strain=Lpp7	na	paracasei	1
1116	Lactobacillus oris	GCA_001602195	0	2	0	c2c9	0	TypeVU-4	1	missing cas1	0	no repeats	GCA_001602195.1	strain=J-1	na	oris	1
1117	Lactobacillus curieae	GCA_000785105	0	0	0	0	0	0	0	0	0		GCA_000785105.2	strain=CCTCC M 2011381	representative genome	curieae	1
1118	Lactobacillus plantarum	GCA_002165715	0	0	0	0	0	0	0	0	0		GCA_002165715.1	strain=O2T60C	na	plantarum	1
1119	Lactobacillus taiwanensis	GCA_002253145	0	0	0	0	0	0	0	0	0		GCA_002253145.1	strain=601b	na	taiwanensis	1
1120	Lactobacillus plantarum WCFS1	GCA_000203855	0	0	0	0	0	0	0	0	0		GCA_000203855.3	strain=WCFS1	reference genome	plantarum	1
1121	Lactobacillus plantarum	GCA_002737935	0	0	0	0	0	0	0	0	0		GCA_002737935.1	strain=DietG20.1.2	na	plantarum	1
1122	Lactobacillus taiwanensis	GCA_002253385	0	0	0	0	0	0	0	0	0		GCA_002253385.1	strain=111z	na	taiwanensis	1
1123	Lactobacillus sunkii DSM 19904	GCA_001435575	0	0	0	0	0	0	0	0	0		GCA_001435575.1	strain=DSM 19904	na	sunkii	1
1124	Lactobacillus reuteri	GCA_002128555	0	1	0	c2c9	0	TypeVU-4	1	missing cas1	0	no repeats	GCA_002128555.1	strain=KLR2002	na	reuteri	1
1125	Lactobacillus salivarius	GCA_002159345	0	0	0	0	0	0	0	0	0		GCA_002159345.1	strain=An63	na	salivarius	1
1126	Lactobacillus amylolyticus DSM 11664	GCA_001435665	0	0	0	0	0	0	0	0	0		GCA_001435665.1	strain=DSM 11664	na	amylolyticus	1
1127	Lactobacillus florum 2F	GCA_000304715	0	4	4	cas1|cas2|cas9|csn2	TypeII	TypeII-A	1	0	0	no repeats	GCA_000304715.1	strain=2F	na	florum	1			1
1128	Lactobacillus paracasei subsp. paracasei ATCC 25302	GCA_000159495	0	1	1	DEDDh	0	0	0	missing cas1	missing signature protein		GCA_000159495.1	strain=ATCC 25302	na	paracasei	1
1129	Lactobacillus plantarum	GCA_002737995	0	0	0	0	0	0	0	0	0		GCA_002737995.1	strain=DietG20.2.2_EE	na	plantarum	1
1130	Lactobacillus fermentum	GCA_900163595	0	2	1	DEDDh|c2c9	0	TypeVU-4	1	missing cas1	0	no repeats	GCA_900163595.1	strain=S13	na	fermentum	1
1131	Lactobacillus gallinarum DSM 10532 = JCM 2011	GCA_001434975	0	1	0	c2c9	0	TypeVU-4	1	missing cas1	0	no repeats	GCA_001434975.1	strain=DSM 10532	na	gallinarum	1
1132	Lactobacillus reuteri JCM 1112	GCA_000010005	0	0	0	0	0	0	0	0	0		GCA_000010005.1	strain=JCM 1112	na	reuteri	1
1133	Lactobacillus aviarius	GCA_001652125	0	0	0	0	0	0	0	0	0		GCA_001652125.1	strain=UMNLAv7	na	aviarius	1
1134	Lactobacillus kunkeei DSM 12361 = ATCC 700308	GCA_001433825	0	1	1	DEDDh	0	0	0	missing cas1	missing signature protein		GCA_001433825.1	strain=DSM 12361	na	kunkeei	1
1135	Lactobacillus paraplantarum	GCA_001660655	0	0	0	0	0	0	0	0	0		GCA_001660655.1	strain=CRL 1905	na	paraplantarum	1
1136	Lactobacillus plantarum	GCA_002943545	0	0	0	0	0	0	0	0	0		GCA_002943545.1	strain=X7021	na	plantarum	1
1137	Lactobacillus reuteri	GCA_002128605	0	1	0	c2c9	0	TypeVU-4	1	missing cas1	0	no repeats	GCA_002128605.1	strain=KLR2007	na	reuteri	1
1138	Lactobacillus sp. UMNPBX6	GCA_002553975	0	2	0	c2c9	0	TypeVU-4	1	missing cas1	0	no repeats	GCA_002553975.1	strain=UMNPBX6	na	sp.	1
1139	Lactobacillus aviarius	GCA_001652105	0	0	0	0	0	0	0	0	0		GCA_001652105.1	strain=UMNLAv3	na	aviarius	1
1140	Lactobacillus plantarum	GCA_001619275	0	0	0	0	0	0	0	0	0		GCA_001619275.1	strain=FBR4	na	plantarum	1
1141	Lactobacillus plantarum	GCA_002286275	0	0	0	0	0	0	0	0	0		GCA_002286275.1	strain=LP3	na	plantarum	1
1142	Lactobacillus plantarum subsp. plantarum	GCA_002174195	0	0	0	0	0	0	0	0	0		GCA_002174195.1		na	plantarum	1
1143	Lactobacillus helveticus CIRM-BIA 103	GCA_000493335	0	1	0	c2c9	0	TypeVU-4	1	missing cas1	0	no repeats	GCA_000493335.1	strain=CIRM-BIA 103	na	helveticus	1
1144	Lactobacillus rhamnosus	GCA_001656635	0	0	0	0	0	0	0	0	0		GCA_001656635.1	strain=Lrh23	na	rhamnosus	1
1145	Lactobacillus plantarum	GCA_001633765	0	0	0	0	0	0	0	0	0		GCA_001633765.1	strain=Nizo3892	na	plantarum	1
1146	Lactobacillus rhamnosus	GCA_001044005	0	1	1	DEDDh	0	0	0	missing cas1	missing signature protein		GCA_001044005.1	strain=Lr140	na	rhamnosus	1
1147	Lactobacillus hayakitensis DSM 18933 = JCM 14209	GCA_001434455	0	0	0	0	0	0	0	0	0		GCA_001434455.1	strain=DSM 18933	na	hayakitensis	1
1148	Lactobacillus reuteri	GCA_002254255	0	1	0	c2c9	0	TypeVU-4	1	missing cas1	0	no repeats	GCA_002254255.1	strain=103b	na	reuteri	1
1149	Lactobacillus sakei	GCA_002224565	0	1	1	DEDDh	0	0	0	missing cas1	missing signature protein		GCA_002224565.1	strain=FAM18311	representative genome	sakei	1
1150	Lactobacillus plantarum	GCA_001633545	0	0	0	0	0	0	0	0	0		GCA_001633545.1	strain=Nizo2802	na	plantarum	1
1151	Lactobacillus johnsonii FI9785	GCA_000091405	0	1	0	c2c9	0	TypeVU-4	1	missing cas1	0	no repeats	GCA_000091405.1	strain=FI9785	na	johnsonii	1
1152	Lactobacillus gallinarum	GCA_002161165	0	2	0	c2c9	0	TypeVU-4	1	missing cas1	0	no repeats	GCA_002161165.1	strain=An101	na	gallinarum	1
1153	Lactobacillus reuteri	GCA_002128705	0	1	0	c2c9	0	TypeVU-4	1	missing cas1	0	no repeats	GCA_002128705.1	strain=KLR4001	na	reuteri	1
1154	Lactobacillus plantarum	GCA_001617525	0	0	0	0	0	0	0	0	0		GCA_001617525.1	strain=CAUH2	na	plantarum	1
1155	Lactobacillus casei	GCA_000736295	0	1	1	DEDDh	0	0	0	missing cas1	missing signature protein		GCA_000736295.4	strain=Lbs2	na	casei	1
1156	Lactobacillus plantarum	GCA_001010255	0	1	1	DEDDh	0	0	0	missing cas1	missing signature protein		GCA_001010255.1	strain=38	na	plantarum	1
1157	Lactobacillus iners LEAF 2062A-h1	GCA_000179975	0	0	0	0	0	0	0	0	0		GCA_000179975.1	strain=LEAF 2062A-h1	na	iners	1
1158	Lactobacillus senioris DSM 24302 = JCM 17472	GCA_001436555	0	1	1	DEDDh	0	0	0	missing cas1	missing signature protein		GCA_001436555.1	strain=DSM 24302	representative genome	senioris	1
1159	Lactobacillus xiangfangensis	GCA_001438845	0	0	0	0	0	0	0	0	0		GCA_001438845.1	strain=LMG 26013	representative genome	xiangfangensis	1
1160	Lactobacillus salivarius	GCA_002289735	0	1	0	c2c9	0	TypeVU-4	1	missing cas1	0	no repeats	GCA_002289735.1	strain=KLF004	na	salivarius	1
1161	Lactobacillus rhamnosus	GCA_001044405	0	1	1	DEDDh	0	0	0	missing cas1	missing signature protein		GCA_001044405.1	strain=40f	na	rhamnosus	1
1162	Lactobacillus plantarum	GCA_002173655	0	0	0	0	0	0	0	0	0		GCA_002173655.1	strain=SRCM102022	na	plantarum	1
1163	Lactobacillus plantarum	GCA_002165725	0	0	0	0	0	0	0	0	0		GCA_002165725.1	strain=S11T3E	na	plantarum	1
1164	Lactobacillus rhamnosus 2166	GCA_000466865	0	1	1	DEDDh	0	0	0	missing cas1	missing signature protein		GCA_000466865.2	strain=2166	na	rhamnosus	1
1165	Lactobacillus plantarum UCMA 3037	GCA_000347515	0	0	0	0	0	0	0	0	0		GCA_000347515.1	strain=UCMA 3037	na	plantarum	1
1166	Lactobacillus paracasei subsp. paracasei Lpp14	GCA_000410315	0	1	1	DEDDh	0	0	0	missing cas1	missing signature protein		GCA_000410315.1	strain=Lpp14	na	paracasei	1
1167	Lactobacillus plantarum subsp. plantarum	GCA_002872355	0	0	0	0	0	0	0	0	0		GCA_002872355.1	strain=SRCM101520	na	plantarum	1
1168	Lactobacillus reuteri	GCA_001703935	0	1	0	c2c9	0	TypeVU-4	1	missing cas1	0	no repeats	GCA_001703935.1	strain=484_39	na	reuteri	1
1169	Lactobacillus plantarum	GCA_001302645	0	0	0	0	0	0	0	0	0		GCA_001302645.1	strain=HFC8	na	plantarum	1
1170	Lactobacillus plantarum subsp. plantarum ST-III	GCA_000148815	0	0	0	0	0	0	0	0	0		GCA_000148815.2	strain=ST-III	na	plantarum	1
1171	Lactobacillus kunkeei	GCA_001281285	0	1	1	DEDDh	0	0	0	missing cas1	missing signature protein		GCA_001281285.1	strain=LAni	na	kunkeei	1
1172	Lactobacillus plantarum	GCA_001633435	0	0	0	0	0	0	0	0	0		GCA_001633435.1	strain=Nizo2753	na	plantarum	1
1173	Lactobacillus plantarum	GCA_001633455	0	0	0	0	0	0	0	0	0		GCA_001633455.1	strain=Nizo2776	na	plantarum	1
1174	Lactobacillus plantarum	GCA_002738045	0	0	0	0	0	0	0	0	0		GCA_002738045.1	strain=FlyG10.1.9	na	plantarum	1
1175	Lactobacillus salivarius	GCA_002079705	0	0	0	0	0	0	0	0	0		GCA_002079705.1	strain=CCuG44481	na	salivarius	1
1176	Lactobacillus rhamnosus	GCA_001656715	0	0	0	0	0	0	0	0	0		GCA_001656715.1	strain=Lrh15	na	rhamnosus	1
1177	Lactobacillus rhamnosus	GCA_001043995	0	0	0	0	0	0	0	0	0		GCA_001043995.1	strain=Lr073	na	rhamnosus	1
1178	Lactobacillus sp. UMNPBX13	GCA_002553845	0	2	0	c2c9	0	TypeVU-4	1	missing cas1	0	no repeats	GCA_002553845.1	strain=UMNPBX13	na	sp.	1
1179	Lactobacillus plantarum	GCA_002205775	0	0	0	0	0	0	0	0	0		GCA_002205775.2	strain=LPL-1	na	plantarum	1
1180	Lactobacillus plantarum	GCA_001633725	0	0	0	0	0	0	0	0	0		GCA_001633725.1	strain=Nizo3894	na	plantarum	1
1181	Lactobacillus amylolyticus DSM 11664	GCA_000178475	0	0	0	0	0	0	0	0	0		GCA_000178475.1	strain=DSM 11664	na	amylolyticus	1
1182	Lactobacillus plantarum	GCA_001639585	0	0	0	0	0	0	0	0	0		GCA_001639585.1	strain=Nizo2262	na	plantarum	1
1183	Lactobacillus sp. UMNPBX2	GCA_002554075	0	1	0	c2c9	0	TypeVU-4	1	missing cas1	0	no repeats	GCA_002554075.1	strain=UMNPBX2	na	sp.	1
1184	Lactobacillus paralimentarius	GCA_002179915	0	1	0	c2c9	0	TypeVU-4	1	missing cas1	0	no repeats	GCA_002179915.1	strain=KACC 16343	na	paralimentarius	1
1185	Lactobacillus plantarum	GCA_001633575	0	0	0	0	0	0	0	0	0		GCA_001633575.1	strain=Nizo2814	na	plantarum	1
1186	Lactobacillus rhamnosus	GCA_001656605	0	0	0	0	0	0	0	0	0		GCA_001656605.1	strain=Lrh26	na	rhamnosus	1
1187	Lactobacillus helveticus	GCA_001572815	0	4	0	c2c9	0	TypeVU-4	1	missing cas1	0	no repeats	GCA_001572815.1	strain=Lh 23	na	helveticus	1
1188	Lactobacillus plantarum	GCA_001308305	0	0	0	0	0	0	0	0	0		GCA_001308305.1	strain=Nizo2877	na	plantarum	1
1189	Lactobacillus reuteri	GCA_002254175	0	1	0	c2c9	0	TypeVU-4	1	missing cas1	0	no repeats	GCA_002254175.1	strain=105d	na	reuteri	1
1190	Lactobacillus sakei subsp. sakei DSM 20017 = JCM 1157	GCA_002370355	0	1	1	DEDDh	0	0	0	missing cas1	missing signature protein		GCA_002370355.1	strain=LT-13	na	sakei	1
1191	Lactobacillus johnsonii 16	GCA_001270785	0	3	0	c2c9	0	TypeVU-4	1	missing cas1	0	no repeats	GCA_001270785.1	strain=16	na	johnsonii	1
1192	Lactobacillus plantarum	GCA_002631775	0	0	0	0	0	0	0	0	0		GCA_002631775.1	strain=ATCC 8014	na	plantarum	1
1193	Lactobacillus sakei	GCA_002250035	0	1	1	DEDDh	0	0	0	missing cas1	missing signature protein		GCA_002250035.1	strain=WiKim0063	na	sakei	1
1194	Lactobacillus nasuensis JCM 17158	GCA_001434705	0	1	1	DEDDh	0	0	0	missing cas1	missing signature protein		GCA_001434705.1	strain=JCM 17158	representative genome	nasuensis	1
1195	Lactobacillus equigenerosi DSM 18793 = JCM 14505	GCA_001435245	0	0	0	0	0	0	0	0	0		GCA_001435245.1	strain=DSM 18793	na	equigenerosi	1
1196	Lactobacillus rhamnosus LRHMDP3	GCA_000311965	0	1	1	DEDDh	0	0	0	missing cas1	missing signature protein		GCA_000311965.1	strain=LRHMDP3	na	rhamnosus	1
1197	Lactobacillus taiwanensis	GCA_002253325	0	0	0	0	0	0	0	0	0		GCA_002253325.1	strain=114f	na	taiwanensis	1
1198	Lactobacillus ultunensis DSM 16047	GCA_000159415	0	0	0	0	0	0	0	0	0		GCA_000159415.1	strain=DSM 16047	na	ultunensis	1
1199	Lactobacillus iners	GCA_002892385	0	0	0	0	0	0	0	0	0		GCA_002892385.1	strain=KA00186	na	iners	1
1200	Lactobacillus plantarum	GCA_002737845	0	0	0	0	0	0	0	0	0		GCA_002737845.1	strain=FlyG20.1.4	na	plantarum	1
1201	Lactobacillus paracasei N1115	GCA_000582665	0	1	1	DEDDh	0	0	0	missing cas1	missing signature protein		GCA_000582665.1	strain=N1115	na	paracasei	1
1202	Lactobacillus pentosiphilus	GCA_002217965	0	8	1	DEDDh|c2c9	0	TypeVU-4	1	missing cas1	0	no repeats	GCA_002217965.1	strain=IWT140	na	pentosiphilus	1
1203	Lactobacillus casei	GCA_002027415	0	1	1	DEDDh	0	0	0	missing cas1	missing signature protein		GCA_002027415.1	strain=W14	na	casei	1
1204	Lactobacillus plantarum	GCA_002735815	0	0	0	0	0	0	0	0	0		GCA_002735815.1	strain=FlyG2.1.8	na	plantarum	1
1205	Lactobacillus aviarius	GCA_001654655	0	0	0	0	0	0	0	0	0		GCA_001654655.1	strain=UMNLAv13	na	aviarius	1
1206	Lactobacillus jensenii DSM 20557	GCA_001436455	0	2	2	cas1|cas9	TypeII	TypeII-C	1	0	0	no repeats	GCA_001436455.1	strain=DSM 20557	na	jensenii		1		1
1207	Lactobacillus gasseri ATCC 33323 = JCM 1131	GCA_000014425	0	0	0	0	0	0	0	0	0		GCA_000014425.1	strain=ATCC 33323	representative genome	gasseri	1
1208	Lactobacillus reuteri	GCA_002253785	0	1	0	c2c9	0	TypeVU-4	1	missing cas1	0	no repeats	GCA_002253785.1	strain=117r	na	reuteri	1
1209	Lactobacillus plantarum	GCA_002749655	0	0	0	0	0	0	0	0	0		GCA_002749655.1	strain=ATCC 8014	na	plantarum	1
1210	Lactobacillus plantarum	GCA_001662895	0	0	0	0	0	0	0	0	0		GCA_001662895.1	strain=SRCM101060	na	plantarum	1
1211	Lactobacillus plantarum	GCA_002370925	0	0	0	0	0	0	0	0	0		GCA_002370925.1	strain=Lp820	na	plantarum	1
1212	Lactobacillus salivarius	GCA_002079385	0	1	0	c2c9	0	TypeVU-4	1	missing cas1	0	no repeats	GCA_002079385.1	strain=LMG 14476	na	salivarius	1
1213	Lactobacillus crispatus	GCA_002861765	0	5	5	cas1|cas2|cas9|csn2	TypeII	TypeII-A	1	0	0	no repeats	GCA_002861765.1	strain=UMB0803	na	crispatus		1		1
1214	Lactobacillus plantarum	GCA_002290185	0	0	0	0	0	0	0	0	0		GCA_002290185.1	strain=BDGP2	na	plantarum	1
1215	Lactobacillus fermentum	GCA_002794275	0	2	1	DEDDh|c2c9	0	TypeVU-4	1	missing cas1	0	no repeats	GCA_002794275.1	strain=279	na	fermentum	1
1216	Lactobacillus kunkeei	GCA_000741865	0	1	1	DEDDh	0	0	0	missing cas1	missing signature protein		GCA_000741865.1	strain=MP2	na	kunkeei	1
1217	Lactobacillus sp. UMNPBX3	GCA_002554025	0	4	0	c2c9	0	TypeVU-4	1	missing cas1	0	no repeats	GCA_002554025.1	strain=UMNPBX3	na	sp.	1
1218	Lactobacillus mali KCTC 3596 = DSM 20444	GCA_000276905	0	0	0	0	0	0	0	0	0		GCA_000276905.1	strain=DSM 20444	na	mali	1
1219	Lactobacillus taiwanensis	GCA_002253575	0	0	0	0	0	0	0	0	0		GCA_002253575.1	strain=103q	na	taiwanensis	1
1220	Lactobacillus plantarum	GCA_002165655	0	0	0	0	0	0	0	0	0		GCA_002165655.1	strain=S2T10D	na	plantarum	1
1221	Lactobacillus parafarraginis F0439	GCA_000238835	0	1	0	c2c9	0	TypeVU-4	1	missing cas1	0	no repeats	GCA_000238835.1	strain=F0439	na	parafarraginis	1
1222	Lactobacillus iners DSM 13335	GCA_001435015	0	0	0	0	0	0	0	0	0		GCA_001435015.1	strain=DSM 13335	na	iners	1
1223	Lactobacillus siliginis	GCA_001437435	0	0	0	0	0	0	0	0	0		GCA_001437435.1	strain=DSM 22696	representative genome	siliginis	1
1224	Lactobacillus paracasei subsp. paracasei Lpp230	GCA_000409815	0	1	1	DEDDh	0	0	0	missing cas1	missing signature protein		GCA_000409815.1	strain=Lpp230	na	paracasei	1
1225	Lactobacillus salivarius	GCA_002079425	0	0	0	0	0	0	0	0	0		GCA_002079425.1	strain=JCM 1047	na	salivarius	1
1226	Lactobacillus paracasei subsp. paracasei Lpp221	GCA_000410015	0	14	14	DEDDh|cse2gr11|cas1|cas2|cas3|cas5|cas6|cas7|cas8e|cas9|csn2	TypeI|TypeII	TypeI-E|TypeII-A	2	0	0	no repeats	GCA_000410015.1	strain=Lpp221	na	paracasei			1	1
1227	Lactobacillus kunkeei EFB6	GCA_000687335	0	1	1	DEDDh	0	0	0	missing cas1	missing signature protein		GCA_000687335.1	strain=EFB6	na	kunkeei	1
1228	Lactobacillus reuteri	GCA_002007085	0	1	0	c2c9	0	TypeVU-4	1	missing cas1	0	no repeats	GCA_002007085.1	strain=MD IIE-43	na	reuteri	1
1229	Lactobacillus iners UPII 143-D	GCA_000191685	0	0	0	0	0	0	0	0	0		GCA_000191685.2	strain=UPII 143-D	na	iners	1
1230	Lactobacillus taiwanensis	GCA_002253455	0	0	0	0	0	0	0	0	0		GCA_002253455.1	strain=111k	na	taiwanensis	1
1231	Lactobacillus reuteri	GCA_002128685	0	2	0	c2c9	0	TypeVU-4	1	missing cas1	0	no repeats	GCA_002128685.1	strain=KLR3005	na	reuteri	1
1232	Lactobacillus reuteri	GCA_002128745	0	1	0	c2c9	0	TypeVU-4	1	missing cas1	0	no repeats	GCA_002128745.1	strain=KLR2008	na	reuteri	1
1233	Lactobacillus fructivorans	GCA_001436935	0	1	1	DEDDh	0	0	0	missing cas1	missing signature protein		GCA_001436935.1	strain=DSM 20350	na	fructivorans	1
1234	Lactobacillus johnsonii	GCA_002803395	0	1	0	c2c9	0	TypeVU-4	1	missing cas1	0	no repeats	GCA_002803395.1	strain=DPPM	na	johnsonii	1
1235	Lactobacillus gasseri	GCA_002863425	0	0	0	0	0	0	0	0	0		GCA_002863425.1	strain=UMB0045	na	gasseri	1
1236	Lactobacillus gasseri	GCA_002007185	0	0	0	0	0	0	0	0	0		GCA_002007185.1	strain=AL3	na	gasseri	1
1237	Lactobacillus taiwanensis	GCA_002253045	0	0	0	0	0	0	0	0	0		GCA_002253045.1	strain=609r	na	taiwanensis	1
1238	Lactobacillus plantarum subsp. plantarum	GCA_002906875	0	0	0	0	0	0	0	0	0		GCA_002906875.1	strain=LP2	na	plantarum	1
1239	Lactobacillus crispatus EM-LC1	GCA_000497065	0	0	0	0	0	0	0	0	0		GCA_000497065.1	strain=EM-LC1	na	crispatus	1
1240	Lactobacillus casei 32G	GCA_000309605	0	0	0	0	0	0	0	0	0		GCA_000309605.1	strain=32G	na	casei	1
1241	Lactobacillus paracasei subsp. paracasei Lpp74	GCA_000410235	0	8	8	DEDDh|cse2gr11|cas1|cas2|cas3|cas6|cas7|cas8e	TypeI	TypeI-E	1	0	0	no repeats	GCA_000410235.1	strain=Lpp74	na	paracasei		1	1
1242	Lactobacillus coleohominis DSM 14060	GCA_001435055	0	0	0	0	0	0	0	0	0		GCA_001435055.1	strain=DSM 14060	na	coleohominis	1
1243	Lactobacillus plantarum	GCA_001581895	0	0	0	0	0	0	0	0	0		GCA_001581895.1	strain=Zhang-LL	na	plantarum	1
1244	Lactobacillus rhamnosus	GCA_001831225	0	1	1	DEDDh	0	0	0	missing cas1	missing signature protein		GCA_001831225.1	strain=ASCC 3016	na	rhamnosus	1
1245	Lactobacillus plantarum	GCA_001651845	0	0	0	0	0	0	0	0	0		GCA_001651845.1	strain=Nizo1837	na	plantarum	1
1246	Lactobacillus paralimentarius	GCA_002191155	0	1	0	c2c9	0	TypeVU-4	1	missing cas1	0	no repeats	GCA_002191155.1	strain=KACC 12383	na	paralimentarius	1
1247	Lactobacillus lindneri DSM 20690 = JCM 11027	GCA_900167245	0	5	5	DEDDh|cas1|cas2|cas9|csn2	TypeII	TypeII-A	1	0	0	no repeats	GCA_900167245.1	strain=DSM 20690	na	lindneri		1		1
1248	Lactobacillus rhamnosus LOCK908	GCA_000418495	0	0	0	0	0	0	0	0	0		GCA_000418495.1	strain=LOCK908	na	rhamnosus	1
1249	Lactobacillus gigeriorum DSM 23908 = CRBIP 24.85	GCA_001436575	0	0	0	0	0	0	0	0	0		GCA_001436575.1	strain=DSM 23908	representative genome	gigeriorum	1
1250	Lactobacillus alimentarius DSM 20249	GCA_002849895	0	0	0	0	0	0	0	0	0		GCA_002849895.1	strain=DSM 20249	na	alimentarius	1
1251	Lactobacillus paraplantarum DSM 10667	GCA_001435655	0	0	0	0	0	0	0	0	0		GCA_001435655.1	strain=DSM 10667	na	paraplantarum	1
1252	Lactobacillus reuteri	GCA_002254035	0	1	0	c2c9	0	TypeVU-4	1	missing cas1	0	no repeats	GCA_002254035.1	strain=107e	na	reuteri	1
1253	Lactobacillus sakei	GCA_900234375	0	1	1	DEDDh	0	0	0	missing cas1	missing signature protein		GCA_900234375.1	strain=MFPB16A1401	na	sakei	1
1254	Lactobacillus sharpeae JCM 1186 = DSM 20505	GCA_001436225	0	2	1	DEDDh|c2c9	0	TypeVU-4	1	missing cas1	0	no repeats	GCA_001436225.1	strain=DSM 20505	representative genome	sharpeae	1
1255	Lactobacillus salivarius	GCA_002289685	0	1	0	c2c9	0	TypeVU-4	1	missing cas1	0	no repeats	GCA_002289685.1	strain=KLF003	na	salivarius	1
1256	Lactobacillus plantarum subsp. plantarum P-8	GCA_000392485	0	0	0	0	0	0	0	0	0		GCA_000392485.2	strain=plantarum	na	plantarum	1
1257	Lactobacillus sakei	GCA_002370375	0	1	1	DEDDh	0	0	0	missing cas1	missing signature protein		GCA_002370375.1	strain=LK-145	na	sakei	1
1258	Lactobacillus plantarum	GCA_002737965	0	0	0	0	0	0	0	0	0		GCA_002737965.1	strain=FlyG11.1.6	na	plantarum	1
1259	Lactobacillus plantarum	GCA_001633325	0	0	0	0	0	0	0	0	0		GCA_001633325.1	strain=Nizo2484	na	plantarum	1
1260	Lactobacillus casei 12A	GCA_000309565	0	1	1	DEDDh	0	0	0	missing cas1	missing signature protein		GCA_000309565.2	strain=12A	na	casei	1
1261	Lactobacillus mixtipabuli	GCA_002217925	0	3	1	DEDDh|c2c9	0	TypeVU-4	1	missing cas1	0	no repeats	GCA_002217925.1	strain=IWT30	representative genome	mixtipabuli	1
		Total														Total	572	753	268	393	44	0	0	0	243
