# Supplementary material for: Characterizing the activity of abundant, diverse and active CRISPR-Cas systems in lactobacilli
Source: Sci Rep. 2018 Aug 1;8:11544. doi: 10.1038/s41598-018-29746-3 (PMC6070500; doi:10.1038/s41598-018-29746-3)
Supplement: Supplementary file 3 — Protospacer hits/PAM search [file 41598_2018_29746_MOESM3_ESM.xlsx]

## Sheet: Sheet1
Spacer No.	Spacer	Target Name	Target Accession No.	Target nucleotide location	5' flank	Protospacer Seq	3' flank	Coverage
Lactobacillus gasseri
NZ_GL379580.1
18	AATTTTAGAAATAAGCCAGTTCGAAGGGCT	Lactobacillus phage KC5a	DQ320509.1	6344 to 6393.	tccacgaaac	AATTTTAGAAATAAGCCAGTTCGAAGGGCT	actaactggg	30/30
1	TAATGCTTCGAAATGTTACTATTCAGGTAA	Lactobacillus salivarius CECT 5713 plasmid pHN1	CP002035.1	15386 to 15435.	agtataacta	TAATGCTTCAAAATGTTACTATTCAGGTAA	ttttgaagca	29/30
1	TAATGCTTCGAAATGTTACTATTCAGGTAA	Lactobacillus casei str. Zhang plasmid plca36	CP000935.1	28451 to 28500.	aatataacta	TAATGCTTCAAAATGTTACTATTCAGGTAA	ttttgaagca	29/30
1	TAATGCTTCGAAATGTTACTATTCAGGTAA	Lactobacillus salivarius UCC118 plasmid pSF118-44	AF488832.1	15071 to 15120.	agtataacta	TAATGCTTCAAAATGTTACTATTCAGGTAA	ttttgaagca	29/30
NZ_ASRG01000005.1
5	GAGCTCTTAAATAAAGTGGTTGATCGCACG	Food metagenome Cont66	ASXE01000066.1	8694 to 8743.	taccaaccaa	caaaggatta aacagatagt aggtgattag	atgaaagaca	30/30
5	GAGCTCTTAAATAAAGTGGTTGATCGCACG	Lactobacillus kefiranofaciens ZW3 pWW2	CP002766.1	10165 to 10214.	taccaaccaa	caaaggatta aacagatagt aggtgattag	atgaaagaca	30/30
7	CAAAGATTAAACAGATAGTAGGTGATTAG	Lactobacillus paracasei subsp. paracasei 8700:2 plasmid 1	CP002392.1	4611 to 4660.	aaaagcagat	gaactcttaaataaagtggttgatcgcacg	actaaaaaac	29/30
7	CAAAGATTAAACAGATAGTAGGTGATTAG	Pediococcus claussenii ATCC BAA-344 plasmid pPECL-5	CP003142.1	4069 to 4118.	aaaagcagat	gaactcttaaataaagtggttgatcgcacg	actaaaaaac	29/30
Lacotbacillus jensenii
NZ_GG704745.1
6	GGCATACTCAAACAACTACAGTAAATTTAC	Lactobacillus phage Lv-1	EU871039.1	22943 to 22992.	accaatttaa	agcatactca aacaactaca gtaaatttac	tggtaagcac	29/30
7	CTCAGATGAAGAAGACAAAGACAAGAATGT	Lactobacillus phage Lv-1	EU871039.1	4583 to 4632.	aatcaacaga	ctcagacgaa gaagacaaag acaagaatgc	tggtaaacaa	29/30
9	TTAACTCCTAAATCAGATCCATTAATAAGT	Lactobacillus phage Lv-1	EU871039.1	29669 to 29718.	aagcaatgcc	ttaactccta aatcagagcc attaataagt	tggcagatat	29/30
10	CGAAAAAGTAACAGTTGCATTAGACGATTA	Lactobacillus phage Lv-1	EU871039.1	2897 to 2946.	cagtaccaaa	tgaaaaggta acagttgcat tagatgatta	cggaaaagac	27/30
11	ATATTGCAAAGCAACTAGCAGTAGGAAAGG	Lactobacillus phage Lv-1	EU871039.1	8614 to 8663.	gcagcagaat	ttattgccaa gcaactagca ttaggaaagg	cggcaaaaca	27/30
16	CTCAGATGAAGAAGACAAAGACAAGAATGC	Lactobacillus phage Lv-1	EU871039.1	4583 to 4632.	aatcaacaga	ctcagacgaa gaagacaaag acaagaatgc	tggtaaacaa	29/30
17	AAAGTGGAATTTCAGTTGGACTCTTTACAT	Lactobacillus phage Lv-1	EU871039.1	32888 to 32937.	agaaaaacac	agagtggaat ttcagttgga ctctttactc	tggcagtaaa	27/30
18	ATACCGTGGAGATTTGATTAACTGGTATAC	Lactobacillus phage Lv-1	EU871039.1	5573 to 5622.	attaccaaca	ataccgtgga gatttgatta actggtatac	tggcaacaag	30/30
23	AGGTGTTTTCCCAGAATTAGACCTTGATGA	Lactobacillus phage Lv-1	EU871039.1	3623 to 3672.	taaaaaatag	aggtgttttt cctgaattag accttgatga	aggtactaat	28/30
31	AGCGCCTAAAAGAGCTGCAGTAATTTCAAT	Lactobacillus phage Lv-1	EU871039.1	7402 to 7451.	catcatgatc	agcacctaaa agagctgcag taattttaat	tggtaagtca	28/30
NZ_GL545251.1
7	ATAAGCTTAAAGATGTTCATCAGTACAAGC	Lactobacillus johnsonii FI9785 plasmid p9785S	AY862141.1	685 to 734.	ggaattacaa	ataagctaaa agatgttcat cagtacaagc	aggttatgcg	29/30
Lactobacillus rhamnosus
NC_013198
4	TGAAATAATTGTTGACACGTGAGAACACAG	Bacteriophage Lc-Nu	AY131267.2	21560 to 21609.	aacatttttt	tgaaataatt gttgacacat gggaacactg	atgatattct	25/30
6	TTAGTGGCAGAGAGGTAATGATGATCACAC	Lactobacillus phage PL-1	KC171647.1	30513 to 30562.	gttagtttcc	ttagtggcaa agaggtaatg atgatcacac	ttacaaagat	29/30
6	TTAGTGGCAGAGAGGTAATGATGATCACAC	Lactobacillus phage J-1	KC171646.1	32564 to 32613.	gttagtttcc	ttagtggcaa agaggtaatg atgatcacac	ttacaaagat	29/30
7	GCATATAGCTTGATATTGGCCGCAAGCTCG	Lactobacillus phage PL-1	KC171647.1	25161 to 25210.	gtatttttcg	gcatatagct tgatattggc cgcaagctcg	tctgcatgtt	30/30
7	GCATATAGCTTGATATTGGCCGCAAGCTCG	Lactobacillus phage J-1	KC171646.1	27212 to 27261.	gtatttttcg	gcatatagct tgatattggc cgcaagctcg	tctgcatgtt	30/30
9	GTCTAGCCCGAGAAGTTCCGCGGCTTTTTT	Lactobacillus casei bacteriophage A2	AJ251789.2	41396 to 41445.	cagcacttcg	gtctagtcca agaagttccg cggcttttct	ggcactttca	27/30
12	CGCAGTCTTGCAAGCCGTAATGCTCGATCT	Lactobacillus casei bacteriophage A2	AJ251789.2	34309 to 34358.	tcttctttct	cgcagtcttg caagccgtaa tgctcgattt	ctgattcagt	29/30
12	CGCAGTCTTGCAAGCCGTAATGCTCGATCT	Bacteriophage phi AT3	AY605066.1	34203 to 34252.	tcttcttttt	cgcagtcttg caatccgtaa tgctcgatct	ccgcttcggt	29/30
18	TAGTGATCATATTCATGCAACACAAACGGT	Lactobacillus phage PL-1	KC171647.1	35644 to 35693.	atctgttcca	tagtgatcag attcatgcaa cacaaacggt	tagaggaacg	29/30
18	TAGTGATCATATTCATGCAACACAAACGGT	Lactobacillus phage J-1	KC171646.1	37695 to 37744.	atctgttcca	tagtgatcag attcatgcaa cacaaacggt	tagaggaacg	29/30
18	TAGTGATCATATTCATGCAACACAAACGGT	Bacteriophage phi AT3	AY605066.1	37755 to 37804.	atctgttcca	tagtgatcag attcatgcaa cacaaacggt	tagagggaca	29/30
21	GGTGGCATCACAGAAGCAACCGAAACAATC	Lactobacillus phage PL-1	KC171647.1	7505 to 7554.	gattctttct	ggtggcatca cagaagcaac cgaaacaatc	gaaatgtacg	30/30
21	GGTGGCATCACAGAAGCAACCGAAACAATC	Lactobacillus phage J-1	KC171646.1	7505 to 7554.	gattctttct	ggtggcatca cagaagcaac cgaaacaatc	gaaatgtacg	30/30
21	GGTGGCATCACAGAAGCAACCGAAACAATC	Lactobacillus phage Lrm1	EU246945.1	7304 to 7353.	gattctttct	ggtggtatca cagaagcaac cgaaacaatc	gaaatgtacg	29/30
21	GGTGGCATCACAGAAGCAACCGAAACAATC	Lactobacillus casei bacteriophage A2	AJ251789.2	7516 to 7565.	gattctttct	ggtggtatca cagaagcaac cgaaacaatc	gaaatgtacg	29/30
22	AAGTGGTAAGGTCCCCAAAGATTCGATGAT	Lactobacillus phage Lrm1	EU246945.1	257 to 306.	cgagatttct	aagtggtaag gtccccaaag attcgatgat	tcgcttgtat	30/30
22	AAGTGGTAAGGTCCCCAAAGATTCGATGAT	Lactobacillus casei bacteriophage A2	AJ251789.2	257 to 306.	cgagatttct	aagtggtaag gtccccaaag attcgataat	tcgcttgtat	29/30
22	AAGTGGTAAGGTCCCCAAAGATTCGATGAT	Lactobacillus phage PL-1	KC171647.1	245 to 294.	cgaggtttct	aagtggtaag gtccccaaag actcgatgat	tcgcttgtat	29/30
22	AAGTGGTAAGGTCCCCAAAGATTCGATGAT	Lactobacillus phage J-1	KC171646.1	245 to 294.	cgaggtttct	aagtggtaag gtccccaaag actcgatgat	tcgcttgtat	29/30
24	AAGCAATCCAGAAACTCGGGATCGTTTCTT	Lactobacillus casei bacteriophage A2	AJ251789.2	6014 to 6063.	aacaatttct	aagcaatcca gaaactcggg atcgtttctt	cacagcgctc	30/30
Lactobacillus casei
15	TTGCCATTTTTAAAGCAATGCGCACTTACA	Food metagenome Cont1579, whole genome shotgun sequence	ASRJ01001579.1	99 to 148.	gattttttca	ttgccatttttaaagcaatgcgcacttata	cacaacaact	29/30
2	TCCATGGTAAAAACCTCCTATTATTTTGTT	Lactobacillus paracasei subsp. paracasei Lpp223 contig00158, whole genome shotgun sequence	ANML01000138.1	351 to 400.	tacctgagac	tccatggtaaaaacctcctattattttgtt	gctcttgaac	30/30
4	TGTTGCAATCGGTGAAAGTATCGCGATTGC	Lactobacillus casei LcA chrA_contig13, whole genome shotgun sequence	AQPP01000013.1	74522 to 74571.	tacctgagac	tgttgcaatcggtgaaagtatcgcgattgc	gctcttgaac	30/30
6	CGATGTGTTCTTGTCAAAACATTTTTTGCG	Lactobacillus paracasei subsp. tolerans Lpl7 contig00043, whole genome shotgun sequence	ANKV01000043.1	5948 to 5997.	ggcgatctca	cgatgtgttctcgtcaaaatatttttagca	tattgaagcg	26/30
14	TTCGTTGTTTCGTTAATATCTTTATCATGC	Lactococcus lactis subsp. cremoris TIFN7 scaffold114.1_0, whole genome shotgun sequence	ATBA01000072.1	119 to 168.	tttcggttcg	tttgttgtttcgttaatatctttatcatgc	aacggactct	29/30
14	TTCGTTGTTTCGTTAATATCTTTATCATGC	Enterococcus faecalis D6 plasmid unnamed cont1.45, whole genome shotgun sequence	ACAT01000045.1	430 to 479.	ttttatttct	ccagttgtttcgttaatgtctttatcatgt	aacggacttt	25/30
15	TTGCCATTTTTAAAGCAATGCGCACTTACA	Enterococcus durans ATCC 6056 acyDB-supercont2.10.C11, whole genome shotgun sequence	ASWM01000011.1	3683 to 3732.	gtttttttca	ttgccatttttaaagcaatgcgcacttaca	caccactcca	30/30
15	TTGCCATTTTTAAAGCAATGCGCACTTACA	Lactobacillus vini JP7.8.9 contig00369, plasmid match from L. plantarum	AHZA01000506.1	128 to 177.	gattttttca	ttgccatttttaaagcaatgcgcacttaca	cacaacaact	30/30
Lactobacillus pentosus KCA1
2	GACATCAATGACACTCATGATCAGTTTATT	Lactobacillus bacteriophage phig1e minor capsid protein	X98106.1	27430 to 27479.	CGTCTTAGAC	gacatcaatgacactcatgatcaatttatt	TGGGAAATAA	29/30
2	GACATCAATGACACTCATGATCAGTTTATT	Lactobacillus plantarum WHE 92 contig0120, whole genome shotgun sequence	AWOY01000120.1	18089 to 18138	cgtcttagac	gacattaatgacactcatgatcagtttatt	tgggaaataa	29/30
4	ACTTCTGCTGTAACGCTGAATTGACCATCA	Lactobacillus plantarum subsp. plantarum strain wikim18 LP_contig_30, whole genome shotgun sequence	JMEL01000030.1	10133 to 10182.	gtaatcggtg	acttcttctgtagtgctgaattgaccatca	ccggcataaa	27/30
6	CCATAGTCAAGTAGCTTGAGCGTGTCTGAT	Enterococcus faecium UC8668 NODE_250, whole genome shotgun sequence	AWWN01000050.1	4651 to 4700.	actttttcaa	ccatagtcaaatagcttgaacgtgtctgat	aagtcatgga	28/30
6	CCATAGTCAAGTAGCTTGAGCGTGTCTGAT	Enterococcus malodoratus ATCC 43197 acOtv-supercont2.1.C2, phage minor capsid protein	ASWA01000002.1	499062 to 499111.	actttttcaa	ccatagtcaaatagcttgaacgtgtctgat	aagtcatgga	28/30
17	AAATTTGGTGACGCGTGGAACGCTTATTAT	Lactobacillus bacteriophage phig1e complete genomic DNA	X98106.1	37051 to 37100.	acgccaggaa	aagtttggtgacgcatggaatgcttattat	cgggctaccg	26/30
17	AAATTTGGTGACGCGTGGAACGCTTATTAT	Lactobacillus plantarum 2165 L_plantarum_2165_Contig29, replication protein	AVFI01000115.1	26948 to 26997.	acgccaggaa	aagtttggtgacgcatggaatgcttattat	cgggctaccg	26/30
