# Supplementary material for: Characterizing the activity of abundant, diverse and active CRISPR-Cas systems in lactobacilli
Source: Sci Rep. 2018 Aug 1;8:11544. doi: 10.1038/s41598-018-29746-3 (PMC6070500; doi:10.1038/s41598-018-29746-3)
Supplement: Supplementary file 4 — Oligos, vectors, and strains used in this study [file 41598_2018_29746_MOESM4_ESM.xlsx]

## Sheet: Sheet1
Table S3: Oligos, vectors, and strains used in this study
PAM plasmid interference assay - mutations in red
L rhamnosus
Construct	Spacer	PAM
Lrh1	AAGAAACGATCCCGAGTTTCTGGATTGCTT	ccccc
Lrh2	AAGAAACGATCCCGAGTTTCTGGATTGCTT	agaaa
Lrh3	AAGAAACGATCCCGAGTTTCTGGATTGCTT	agaac
Lrh4	AAGAAACGATCCCGAGTTTCTGGATTGCTT	agacc
Lrh5	AAGAAACGATCCCGAGTTTCTGGATTGCTT	agccc
Lrh6	AAGAAACGATCCCGAGTTTCTGGATTGCTT	ccaaa
Lrh7	AAGAAACGATCCCGAGTTTCTGGATTGCTT	ccaac
Lrh8	ATTGCCAACTTGTAGAATTGCGGTTCAGTG	agaaa
L casei
Construct	Spacer	PAM
Lcas1	ccaaattggttagcaccgcttaaagacgaa	ctctc
Lcas2	ccaaattggttagcaccgcttaaagacgaa	tgacc
Lcas3	ccaaattggttagcaccgcttaaagacgaa	tgccc
Lcas4	ccaaattggttagcaccgcttaaagacgaa	tgaaa
Lcas5	ccaaattggttagcaccgcttaaagacgaa	cgacc
Lcas6	ccaaattggttagcaccgcttaaagacgaa	tgaac
Lcas7	ccaaattggttagcaccgcttaaagacgaa	ttgaa
Lcas8	ACGACATAGAGGTTATTCATTCCATTTCAC	tgacc
L gasseri
Construct	Spacer	PAM
Lga1	TAATGCTTCGAAATGTTACTATTCAGGTAA	ttggcc
Lga2	TAATGCTTCGAAATGTTACTATTCAGGTAA	ctaac
Lga3	TAATGCTTCGAAATGTTACTATTCAGGTAA	ctcac
Lga4	TAATGCTTCGAAATGTTACTATTCAGGTAA	ccaac
Lga5	TAATGCTTCGAAATGTTACTATTCAGGTAA	ctacc
Lga6	TAATGCTTCGAAATGTTACTATTCAGGTAA	cctaa
Lga7	TAATGCTTCGAAATGTTACTATTCAGGTAA	ctaaa
Lga8	ATTTAAAATGGATCAGGCCAAAATTAAGGA	ctaac
L pentosus
Construct	Spacer	PAM
Lpe1	AGTAAAGTTGCCGTCATCGCCATTGATCAA	gttaat
Lpe2	AGTAAAGTTGCCGTCATCGCCATTGATCAA	gtggca
Lpe3	AGTAAAGTTGCCGTCATCGCCATTGATCAA	cgggca
Lpe4	AGTAAAGTTGCCGTCATCGCCATTGATCAA	ctgttt
Lpe5	AGTAAAGTTGCCGTCATCGCCATTGATCAA	ctggtt
Lpe6	AGTAAAGTTGCCGTCATCGCCATTGATCAA	ctggct
Lpe7	AGTAAAGTTGCCGTCATCGCCATTGATCAA	cttgct
Lpe8	ATTGCCAACTTGTAGAATTGCGGTTCAGTG	gtggca
L jensenii
Construct	Spacer	PAM
Lje1	TCCTTAATTTTGGCCTGATCCATTTTAAAT	attttt
Lje2	TCCTTAATTTTGGCCTGATCCATTTTAAAT	tggcaa
Lje3	TCCTTAATTTTGGCCTGATCCATTTTAAAT	tggttt
Lje4	TCCTTAATTTTGGCCTGATCCATTTTAAAT	ttgtaa
Lje5	TCCTTAATTTTGGCCTGATCCATTTTAAAT	ttttaa
Lje6	TCCTTAATTTTGGCCTGATCCATTTTAAAT	tgttaa
Lje7	TCCTTAATTTTGGCCTGATCCATTTTAAAT	tggctt
Lje8	GTGAAATGGAATGAATAACCTCTATGTCGT	tggcaa
L gasseri sgRNAs	sgRNA sequence
SG WT	TTTAATTGCATAACATAATCTAATGCTGGAgttttagatggtcgaaaccagatttaaaatcaagcaatgcatcttttgatgcaaagtttcaatacttgtcccgagctatcgagggacttttttGGATCCACA
SG 1 LS GU wobble	TTTAATTGCATAACATAATCTAATGCTGGAttttagatggtcgaaaccagatttaaaatcaagcaatgcatcttttgatgcaaagtttcaatacttgtcccgagctatcgagggacttttttGGATCCACA
SG 2 LS V1	TTTAATTGCATAACATAATCTAATGCTGGAgtGGtagatggtcgaaaccagatttaaaatcaagcaatgcatcttttgatgcaaagtttcaatacttgtcccgagctatcgagggacttttttGGATCCACA
SG 3 LS V2	TTTAATTGCATAACATAATCTAATGCTGGAgGGGGagatggtcgaaaccagatctCCCCtcaagcaatgcatcttttgatgcaaagtttcaatacttgtcccgagctatcgagggacttttttGGATCCACA
SG 4 nexus_spc	TTTAATTGCATAACATAATCTAATGCTGGAgttttagatggtcgaaaccagatttaaaatcCCaagcaatgcatcttttgatgcaaagtttcaatacttgtcccgagctatcgagggacttttttGGATCCACA
SG 5 nexus_shortup	TTTAATTGCATAACATAATCTAATGCTGGAgttttagatggtcgaaaccagatttaaaatcaagcaagccttttggcaaagtttcaatacttgtcccgagctatcgagggacttttttGGATCCACA
SG 6 nexus_lower	TTTAATTGCATAACATAATCTAATGCTGGAgttttagatggtcgaaaccagatttaaaatcGGgcaatgcatcttttgatgcaaagCCCcaatacttgtcccgagctatcgagggacttttttGGATCCACA
SG 7 nexus_low_inc	TTTAATTGCATAACATAATCTAATGCTGGAgttttagatggtcgaaaccagatttaaaatcAaagcaatgcatcttttgatgcaaagtttTcaatacttgtcccgagctatcgagggacttttttGGATCCACA
SG 8 nexus_GU	TTTAATTGCATAACATAATCTAATGCTGGAgttttagatggtcgaaaccagatttaaaatcaagcaatgcatcttttgatgcaaagCttcaatacttgtcccgagctatcgagggacttttttGGATCCACA
SG 9 nexusAAtoAG	TTTAATTGCATAACATAATCTAATGCTGGAgttttagatggtcgaaaccagatttaaaatcaagcaatgcatcttttgatgcaaGgtttcaatacttgtcccgagctatcgagggacttttttGGATCCACA
SG 10 US-removed	TTTAATTGCATAACATAATCTAATGCTGGAgttttagacgaagatttaaaatcaagcaatgcatcttttgatgcaaagtttcaatacttgtcccgagctatcgagggacttttttGGATCCACA
SG 11 nexus_tail	TTTAATTGCATAACATAATCTAATGCTGGAgttttagatggtcgaaaccagatttaaaatcaagcaatgcatcttttgatgcaaagtttGTTtacttgtcccgagctatcgagggacttttttGGATCCACA
SG 12 LS_AUtoUA	TTTAATTGCATAACATAATCTAATGCTGGAgAAAATTTtggtcgaaaccagatTTTTAGAcaagcaatgcatcttttgatgcaaagtttcaatacttgtcccgagctatcgagggacttttttGGATCCACA
SG 13 LS_ATtoCG	TTTAATTGCATAACATAATCTAATGCTGGAgCtttagatggtcgaaaccagatttaaaGtcaagcaatgcatcttttgatgcaaagtttcaatacttgtcccgagctatcgagggacttttttGGATCCACA
Vectors
pTRK563	Russell and Klaenhammer, 2001. AEM 67: 1253-1261.
pTRK870	Miller and Klaenhammer, 2005. unpublished
pTRK870+Lrh1	This study
pTRK870+Lrh2	This study
pTRK870+Lrh3	This study
pTRK870+Lrh4	This study
pTRK870+Lrh5	This study
pTRK870+Lrh6	This study
pTRK870+Lrh7	This study
pTRK870+Lrh8	This study
pTRK563+Lga1	This study
pTRK563+Lga2	This study
pTRK563+Lga3	This study
pTRK563+Lga4	This study
pTRK563+Lga5	This study
pTRK563+Lga6	This study
pTRK563+Lga7	This study
pTRK563+Lga8	This study
pTRK563+Lpe1	This study
pTRK563+Lpe2	This study
pTRK563+Lpe3	This study
pTRK563+Lpe4	This study
pTRK563+Lpe5	This study
pTRK563+Lpe6	This study
pTRK563+Lpe7	This study
pTRK563+Lpe8	This study
pTRK870+Lcas1	This study
pTRK870+Lcas2	This study
pTRK870+Lcas3	This study
pTRK870+Lcas4	This study
pTRK870+Lcas5	This study
pTRK870+Lcas6	This study
pTRK870+Lcas7	This study
pTRK870+Lcas8	This study
pTRK563+Lje1	This study
pTRK563+Lje2	This study
pTRK563+Lje3	This study
pTRK563+Lje4	This study
pTRK563+Lje5	This study
pTRK563+Lje6	This study
pTRK563+Lje7	This study
pTRK563+Lje8	This study
pTRK563+SG_WT	This study
pTRK563+SG1	This study
pTRK563+SG2	This study
pTRK563+SG3	This study
pTRK563+SG4	This study
pTRK563+SG5	This study
pTRK563+SG6	This study
pTRK563+SG7	This study
pTRK563+SG8	This study
pTRK563+SG9	This study
pTRK563+SG10	This study
pTRK563+SG11	This study
pTRK563+SG12	This study
pTRK563+SG13	This study
Primers
AB.Lga.tuf.promoter.R	TCCAGCATTAGATTATGTTATGCAATTAAATAATATGACCCTCCTGTAAATTTGC
AB.Lga.tuf.promoter.F	ACAgaattcTAGTCCCGATATTGAGCAAA
Strains Used	Source	Antibiotic selection conc. used
Lactobacillus casei ATCC 334	ATCC	10 µg/ml erythromycin
Lactobacillus rhamnosus GG (ATCC 53103)	ATCC	10 µg/ml erythromycin
Lactobacillus gasseri JV-V03	BEI ATCC	5 µg/ml erythromycin
Lactobacillus jensenii DSM 20557	DSMZ	5 µg/ml erythromycin
Lactobacillus pentosus DSM 20314	DSMZ	5 µg/ml erythromycin
Lactobacillus animalis DSM 20602	DSMZ	N/A
Lactobacillus buchneri CD034	USDA ARS, Raleigh, NC	N/A
Lactobacillus coryniformis DSM 20004	DSMZ	N/A
Oenococcus kitaharae DSM 17330	DSMZ	N/A
Pediococcus parvulus DSM 20332	DSMZ	N/A
